# Supplementary material for: Determining the factors of m-wallets adoption. A twofold SEM-ANN approach
Source: PLoS One. 2022 Jan 28;17(1):e0262954. doi: 10.1371/journal.pone.0262954 (PMC8797175; doi:10.1371/journal.pone.0262954)
Supplement: S1 Dataset — (CSV) [file pone.0262954.s004.csv]

Gender	Age_Group	Education	Employment	Do_you_use_any_Mobile_Wallet_App	STC_Pay	Mada_Pay	Bayan_Pay	Halalah	Samsung_Pay	Apple_Pay	PayPal	WeChat_Pay	Other	Usage_Experience	How_frequent_do_you_use_m_wallet	PI1	PI2	PI3	TR1	TR2	COMP1	COMP2	COMP3	COMP4	EOU1	EOU2	EOU3	EOU4	OB1	OB2	CONV1	CONV2	CONV3	CONV4	IU1	IU2	IU3	IU4	PT1	PT2	PT3	PT4	PS1	PS2	PS3	PS4	RA1	RA2	RA3
1	2	3	4	1	1	0	0	0	0	0	0	1	0	3	1	4	4	4	2	3	4	4	3	4	5	4	4	4	4	4	5	4	4	5	4	3	4	4	1	1	5	4	3	3	3	3	4	4	4
1	2	3	4	1	1	0	1	0	1	0	1	1	0	3	3	4	4	4	2	2	5	5	5	3	4	3	3	4	5	4	3	3	3	3	3	3	3	3	5	5	5	5	3	2	3	3	4	4	4
2	3	3	4	1	1	0	1	0	1	0	1	1	0	3	3	4	3	3	2	3	5	4	3	3	4	4	4	3	4	3	2	4	3	3	4	4	3	4	5	5	4	5	4	4	3	3	4	4	3
2	2	1	4	1	0	1	0	0	0	0	1	1	0	2	1	5	5	5	4	4	5	5	5	5	4	5	5	5	4	4	3	1	4	5	5	5	5	5	5	5	5	5	5	5	5	5	4	4	5
2	2	1	3	1	1	0	0	0	0	0	0	1	0	3	1	5	5	5	4	4	3	3	3	5	4	4	4	5	5	5	5	5	5	5	5	5	5	5	5	5	5	5	5	5	5	5	5	4	4
1	2	1	3	1	1	0	1	0	1	0	1	1	0	3	3	3	3	4	4	3	3	4	4	3	4	4	4	5	5	5	2	5	1	4	5	3	3	4	5	3	5	4	4	4	4	4	5	5	4
2	1	1	2	1	1	1	0	0	0	0	1	1	0	2	1	4	2	2	5	3	4	4	4	3	4	4	4	4	4	4	4	4	4	3	4	4	4	3	4	5	5	4	3	5	3	5	3	4	5
1	2	3	1	1	1	1	0	0	0	0	1	1	0	2	1	4	5	5	4	4	5	5	5	5	5	5	5	5	5	5	4	4	5	5	5	5	5	5	4	4	3	4	2	2	2	1	4	4	4
2	1	1	1	1	1	1	0	0	0	0	0	1	0	3	1	4	3	4	4	4	4	4	3	4	3	3	3	4	5	4	4	4	4	3	4	4	3	4	5	5	5	5	5	5	5	5	5	5	4
2	2	3	4	1	0	1	0	0	0	0	0	1	0	3	1	3	4	5	5	3	4	3	1	5	4	4	3	3	4	4	4	4	4	3	4	4	4	4	5	5	5	3	4	4	4	5	3	4	1
1	2	1	4	1	0	1	0	0	1	0	0	1	0	3	1	4	4	5	4	4	5	5	5	5	5	5	5	5	5	5	5	5	5	5	5	5	5	5	5	5	5	5	5	5	5	5	5	5	5
1	2	1	4	1	0	1	0	0	0	0	0	1	0	3	1	3	4	4	3	3	3	2	3	5	4	3	5	4	5	5	3	5	3	4	5	5	5	5	5	5	5	5	5	5	5	5	5	5	4
1	2	1	4	1	0	1	0	0	0	0	0	1	0	2	3	5	5	5	4	4	5	5	5	5	5	3	4	5	4	4	3	3	3	3	5	5	5	5	2	4	5	4	5	5	4	4	5	4	5
2	2	2	3	1	0	1	0	0	0	0	0	1	0	3	1	3	3	3	5	5	4	2	4	5	2	2	2	4	4	3	5	5	5	5	4	4	2	2	4	4	2	3	4	4	4	4	4	4	5
1	1	3	1	1	0	1	0	0	1	0	0	1	0	3	1	4	5	5	5	4	3	3	2	4	5	4	4	4	4	4	5	4	5	3	4	4	4	4	4	4	4	4	4	4	4	4	3	4	3
2	1	3	1	1	0	1	0	0	0	0	0	1	0	2	3	4	4	4	4	4	4	4	3	3	4	4	5	4	3	4	4	4	3	3	4	4	4	4	4	4	4	4	4	4	4	4	4	3	5
2	1	3	1	1	0	1	0	0	1	0	0	1	0	3	1	4	4	4	4	5	1	2	3	3	3	3	4	4	3	4	4	3	2	3	4	4	2	4	4	4	3	3	3	3	3	3	5	5	4
1	2	3	1	1	0	1	0	0	0	0	0	1	0	2	3	5	4	5	5	4	3	3	4	4	5	5	4	3	4	4	4	3	4	4	4	4	4	2	2	2	2	4	4	3	4	4	4	4	4
2	4	3	5	1	0	0	1	0	0	0	1	1	0	4	2	4	4	4	5	4	4	5	5	4	4	4	4	4	4	5	3	4	4	3	4	4	2	3	4	4	3	3	5	5	4	4	5	4	3
1	3	3	4	1	0	0	0	0	0	1	1	1	0	2	2	5	5	4	2	1	3	4	5	4	5	5	4	4	4	5	5	4	5	5	4	3	4	5	5	5	5	5	2	2	2	2	5	4	5
1	1	2	4	1	1	0	1	0	0	0	1	1	0	4	2	3	5	5	3	3	4	2	3	4	3	3	3	2	2	4	4	4	3	3	4	2	5	5	4	4	4	4	5	5	5	5	3	3	3
1	1	4	3	1	1	0	0	0	1	1	0	1	0	1	3	5	5	5	4	4	5	5	5	5	5	5	5	3	3	4	5	4	5	5	5	5	5	5	5	3	5	5	5	3	5	5	5	5	3
1	3	3	3	1	1	0	1	0	0	0	1	1	0	4	2	3	3	2	3	4	1	2	2	3	2	2	4	3	3	4	2	3	4	3	3	3	4	3	3	3	4	3	5	5	3	4	2	2	2
1	3	3	3	1	1	0	0	0	0	0	0	1	0	3	2	3	2	4	2	2	3	5	5	3	3	3	3	3	4	4	1	4	3	3	3	3	3	3	3	3	3	4	5	5	5	4	4	4	4
1	3	3	3	1	0	0	0	0	1	1	0	1	0	1	3	4	4	4	4	2	2	2	2	2	3	3	3	5	3	4	3	3	3	3	3	3	3	3	5	4	4	4	2	3	5	1	5	5	2
1	1	2	3	1	0	0	0	0	1	1	0	1	0	1	3	5	5	4	4	4	3	1	2	2	5	5	5	4	4	4	3	5	2	4	4	4	4	4	4	4	4	4	4	5	4	4	5	5	4
1	2	1	3	1	1	0	0	0	0	1	1	1	0	2	2	1	1	2	3	3	5	3	3	5	4	4	3	5	5	3	1	3	3	3	3	3	3	3	3	3	3	3	5	5	4	4	3	3	3
1	5	1	3	1	1	0	0	0	0	1	1	1	0	2	3	4	4	4	4	4	5	3	4	4	5	4	5	4	5	5	3	5	3	3	5	2	4	5	3	5	5	5	3	3	3	3	3	3	5
2	4	4	2	1	1	0	0	0	0	1	1	1	0	2	3	3	3	4	4	4	3	4	3	2	5	4	5	3	3	3	5	4	5	4	3	3	3	3	4	4	4	4	5	4	5	5	4	4	2
1	3	2	2	1	1	0	0	0	0	1	1	1	0	2	3	3	2	4	4	5	3	2	3	4	4	5	5	5	2	4	4	2	3	1	3	3	3	3	5	4	4	4	2	3	5	1	3	1	4
1	4	3	1	1	1	0	0	0	0	0	0	1	0	3	2	5	5	3	4	4	3	3	3	5	4	3	5	4	5	5	4	5	4	4	3	5	3	5	3	5	5	5	3	5	3	5	5	5	5
2	2	2	1	1	1	0	0	0	0	0	0	0	0	2	2	3	4	4	5	3	4	4	4	5	4	4	4	5	5	4	5	5	5	5	5	2	4	4	5	2	5	5	4	3	3	3	5	5	4
1	1	1	1	1	1	0	0	0	0	0	0	0	0	2	2	5	5	5	3	3	5	5	5	5	4	3	4	5	5	5	3	4	3	3	5	5	5	5	5	5	5	5	5	5	5	5	3	4	5
2	1	1	1	1	1	0	0	0	0	1	1	0	0	2	2	4	4	4	4	3	5	5	4	5	4	2	4	4	5	4	5	4	5	3	4	3	4	4	5	5	5	5	4	4	4	4	5	4	5
1	1	1	1	1	1	0	0	0	0	0	0	0	0	3	2	3	3	4	3	2	4	4	3	5	5	5	5	4	1	2	3	3	3	3	3	3	5	4	3	3	5	4	3	3	3	3	4	3	5
1	2	1	1	1	1	0	0	0	0	0	0	0	0	2	2	5	5	5	5	4	5	5	5	5	5	5	5	5	5	5	5	5	5	5	5	5	5	5	5	5	5	5	5	5	5	5	5	5	5
2	4	3	5	1	0	0	1	0	0	0	0	0	0	3	1	2	2	3	3	4	3	4	3	4	4	4	5	3	3	3	2	3	3	4	4	4	3	3	4	4	3	4	4	3	5	3	5	4	3
2	1	3	4	1	0	0	0	0	1	0	0	0	0	3	3	3	2	4	4	5	3	3	3	4	4	3	5	3	3	4	4	2	3	3	4	2	4	2	4	2	4	2	3	3	3	3	4	5	2
2	1	3	4	1	0	0	0	0	0	0	0	0	0	3	3	4	4	3	4	3	3	3	1	4	3	3	3	5	3	3	2	1	4	4	3	3	3	3	3	5	3	3	5	5	5	4	4	4	3
1	2	3	4	1	0	0	0	0	0	0	0	0	0	3	3	4	4	4	4	4	4	4	4	4	4	4	5	4	4	4	4	5	4	4	4	4	4	4	4	4	4	4	4	4	4	4	4	4	4
1	2	3	4	1	0	0	0	0	1	1	1	0	0	2	1	5	3	5	4	5	3	3	4	5	5	4	4	4	4	4	3	4	3	4	4	4	4	4	4	4	4	4	5	4	4	5	4	4	4
2	2	3	4	1	0	0	1	0	0	0	0	0	0	3	1	4	3	4	2	2	4	4	2	4	5	4	4	4	3	3	4	4	3	3	4	4	3	4	3	4	3	4	2	4	3	2	4	3	2
1	3	3	4	1	0	0	0	1	0	0	0	0	0	4	2	4	4	4	4	4	2	4	1	4	4	4	4	3	3	2	3	4	3	3	4	3	4	4	4	4	4	4	5	5	5	5	5	5	2
2	3	3	4	1	0	0	0	1	0	0	0	0	0	2	3	5	5	5	3	3	3	3	3	4	3	4	4	3	3	5	2	2	4	2	3	2	5	3	5	4	5	4	3	2	5	3	5	5	3
1	1	2	4	1	0	0	0	1	0	1	0	0	0	2	1	4	3	3	3	4	3	3	4	4	3	2	4	4	4	4	3	5	2	4	4	3	3	3	3	3	4	5	4	3	3	3	3	3	3
1	3	2	4	1	0	0	0	0	0	0	0	0	0	1	2	4	3	4	4	4	3	3	2	4	4	2	3	4	4	4	4	5	4	4	3	4	3	2	4	5	4	4	4	4	4	4	4	3	3
2	3	2	4	1	0	0	0	1	0	0	0	0	0	2	3	1	3	2	3	3	4	4	2	4	5	3	5	4	2	2	5	3	5	3	3	4	3	2	4	5	4	4	3	3	3	3	4	4	5
2	2	1	4	1	0	0	0	0	0	0	1	0	0	4	1	5	5	5	5	5	5	5	5	5	5	5	5	5	5	5	5	5	5	3	5	5	5	5	5	5	5	5	5	5	5	5	5	5	5
1	2	1	4	1	0	0	0	0	1	0	0	0	0	3	3	5	5	5	5	5	4	5	5	5	5	5	5	5	5	5	5	4	5	5	5	5	5	5	5	5	5	5	5	5	5	5	5	5	5
1	5	1	4	1	0	0	0	0	0	0	0	0	0	3	3	5	5	5	5	5	5	5	5	5	5	5	5	5	5	5	5	3	5	5	5	5	5	5	5	5	5	5	5	5	5	5	4	4	5
2	2	1	4	1	0	0	0	0	1	1	1	0	0	2	1	5	5	5	4	4	5	5	5	5	5	5	5	5	5	5	1	3	2	3	5	5	5	5	5	5	5	5	5	5	4	5	3	4	3
1	2	3	3	1	0	0	0	0	1	0	0	0	0	2	3	5	5	3	5	5	4	5	5	4	3	4	4	5	5	5	3	4	4	3	4	5	5	5	5	5	4	5	5	4	4	5	5	4	4
1	4	1	3	1	0	0	0	0	1	0	0	0	0	2	4	5	5	5	5	5	2	1	1	1	3	3	4	5	4	4	3	3	3	3	5	3	3	3	5	5	5	5	5	4	5	5	5	4	4
2	1	4	2	1	0	0	0	0	0	0	0	0	0	1	2	4	4	3	4	4	3	4	3	4	2	1	5	3	4	4	4	4	4	4	4	4	4	4	4	4	4	4	5	4	5	5	4	3	4
2	3	2	2	1	0	0	0	0	1	0	0	0	0	2	3	5	5	5	2	3	4	4	4	5	4	3	3	5	1	4	3	5	4	1	3	3	3	3	4	4	4	5	3	3	3	3	2	3	3
2	3	2	2	1	0	0	0	0	1	0	0	0	0	2	4	5	5	5	4	3	3	2	4	4	1	1	3	4	2	4	3	3	3	2	3	2	3	3	3	2	5	3	3	2	3	3	2	5	3
2	3	2	2	1	0	0	0	0	1	0	0	0	0	2	3	5	5	5	2	1	4	4	4	5	3	1	3	4	1	1	1	2	3	2	2	5	5	5	3	1	1	2	4	4	4	4	3	1	4
2	4	2	2	1	0	0	0	0	0	0	1	0	0	4	1	2	2	2	4	4	2	2	2	1	5	5	5	4	5	1	1	5	4	3	4	4	2	3	4	4	2	4	5	4	5	5	2	2	4
2	4	1	2	1	0	0	0	0	1	0	0	0	0	2	4	4	3	3	2	3	4	3	2	2	2	1	3	3	4	4	3	2	2	2	3	3	3	3	3	3	3	4	5	5	4	4	5	5	1
1	1	3	1	1	0	0	0	1	0	0	0	0	0	2	3	4	3	4	3	4	2	4	1	3	4	3	3	4	5	5	2	4	3	3	3	4	4	4	4	4	4	5	4	5	5	5	4	3	5
1	2	3	1	1	0	0	0	0	1	0	0	0	0	3	3	4	4	4	2	2	3	4	4	4	4	4	4	4	3	4	3	5	4	4	4	4	4	4	4	4	5	4	4	4	4	4	4	5	3
1	2	3	1	1	0	0	0	0	0	0	1	0	0	4	1	5	4	5	4	5	4	4	3	4	5	4	2	4	3	4	5	4	5	5	4	4	4	4	4	4	4	4	4	3	1	1	4	4	4
2	3	3	1	1	0	0	1	0	1	0	0	0	0	1	3	5	5	5	3	3	5	5	5	4	4	4	4	3	4	5	1	4	2	1	4	4	4	5	4	4	4	5	4	4	4	5	4	5	5
1	3	3	1	1	0	0	1	0	0	1	0	0	0	3	2	3	3	3	3	3	3	3	3	3	3	4	3	3	5	5	4	3	3	3	3	3	4	5	3	3	4	5	3	3	4	5	3	1	5
1	3	3	1	1	0	0	0	1	0	1	0	0	0	2	1	4	2	4	3	4	4	4	4	3	5	5	5	3	2	4	4	4	3	4	3	3	3	3	5	5	5	5	3	3	3	3	4	4	4
2	4	3	1	1	0	0	0	0	0	0	0	0	0	1	2	5	4	3	5	4	4	2	4	4	3	4	5	4	4	4	4	4	3	4	5	2	4	4	5	2	4	4	4	3	3	3	4	5	5
2	1	2	1	1	0	0	0	0	1	1	1	0	0	2	1	4	5	4	3	4	2	3	5	1	5	4	4	4	5	5	3	3	3	3	4	3	5	3	5	5	5	5	3	4	3	2	4	4	5
1	1	2	1	1	0	0	0	1	0	0	0	0	0	4	2	3	3	4	3	3	4	2	3	4	4	4	4	4	3	3	1	3	4	2	3	4	4	4	3	5	5	5	3	3	3	3	4	4	3
1	3	2	1	1	0	0	0	1	0	0	0	0	0	4	2	4	4	4	3	4	3	4	4	1	1	2	2	4	2	3	3	4	3	3	3	3	3	3	5	5	5	5	3	3	3	3	4	3	5
2	4	2	1	1	0	0	1	0	0	1	0	0	0	3	2	5	5	5	3	4	3	3	3	5	5	5	5	4	3	4	5	5	5	5	3	5	5	5	5	5	5	5	5	4	3	3	4	3	4
1	1	1	1	1	0	0	1	0	1	0	0	0	0	1	3	5	3	3	4	4	3	3	3	3	3	3	4	5	3	3	3	3	3	4	4	3	3	3	5	4	3	3	4	4	4	4	2	3	4
1	1	1	1	1	0	0	1	0	0	1	0	0	0	3	2	5	5	4	3	4	4	4	3	4	5	4	4	4	4	4	3	4	2	4	3	4	4	4	4	4	4	4	4	4	4	4	4	4	3
1	2	1	1	1	0	0	1	0	0	0	0	0	0	3	1	5	5	3	3	3	5	5	5	5	5	5	5	5	5	5	5	5	5	5	5	5	5	5	5	5	5	5	5	5	5	5	4	3	5
2	3	1	1	1	0	0	0	0	1	0	0	0	0	2	3	4	5	5	4	4	3	3	4	5	3	4	3	3	3	2	3	3	3	3	3	3	3	4	3	3	3	5	5	4	4	5	2	2	4
2	4	1	1	1	0	0	1	0	1	0	0	0	0	1	3	4	4	4	4	4	2	3	3	5	4	4	5	4	4	5	4	4	4	4	4	4	4	4	4	4	4	4	5	3	4	4	5	5	4
2	5	1	1	1	0	0	0	1	0	1	0	1	0	2	1	5	5	5	2	2	1	1	1	5	3	3	4	4	5	5	4	4	3	4	4	4	4	4	4	4	4	4	4	4	5	4	4	4	4
2	4	3	5	1	1	1	1	0	1	1	0	0	0	1	1	3	2	3	5	4	4	3	2	3	4	3	3	5	3	2	2	2	2	2	4	4	3	3	4	4	4	4	4	3	5	4	4	3	4
2	4	3	5	1	1	1	1	0	0	0	0	0	0	1	2	4	4	5	5	5	3	2	4	3	4	3	4	3	4	4	3	3	4	5	4	4	3	3	3	2	2	2	5	4	4	4	3	2	4
2	4	3	4	1	0	1	0	1	0	1	0	0	0	2	2	3	3	3	3	3	3	3	3	2	3	2	3	4	4	4	3	3	3	2	4	4	3	3	3	4	3	4	5	3	4	4	4	4	3
2	4	3	4	1	0	1	0	0	0	1	0	0	0	4	2	4	4	4	5	4	5	5	5	5	5	4	3	5	3	4	3	3	2	1	4	4	2	3	4	4	2	4	5	5	4	4	3	3	5
1	4	3	5	1	0	1	1	1	0	0	1	0	0	2	2	4	4	4	4	4	4	4	4	3	5	5	5	4	4	4	3	5	3	3	4	3	4	3	5	4	5	5	5	4	5	5	5	5	4
2	4	3	5	1	0	1	1	0	0	1	0	0	0	1	3	3	3	2	5	3	3	5	5	3	2	2	2	4	5	4	3	3	3	4	3	4	3	4	4	4	4	4	5	4	5	4	5	5	2
2	4	2	5	1	0	0	1	1	0	0	1	0	0	2	2	5	4	4	1	1	3	3	3	3	3	3	2	5	2	2	1	3	2	2	3	3	3	5	3	3	4	3	3	3	3	3	3	2	2
2	3	3	4	1	1	0	0	0	0	1	0	0	0	2	2	5	4	5	4	5	4	2	3	5	5	5	5	4	4	4	4	5	4	4	4	4	3	4	4	4	4	4	4	4	4	3	5	5	4
2	3	3	4	1	1	0	1	0	0	1	1	0	0	3	2	4	4	4	3	3	3	4	3	5	3	3	3	4	4	4	2	3	3	1	4	3	5	4	4	4	2	3	5	5	5	5	5	5	2
2	3	3	4	1	0	0	0	0	0	1	0	0	0	2	3	2	3	4	4	5	4	3	3	4	2	5	4	3	5	5	3	2	2	4	3	2	5	3	3	3	2	1	3	2	5	3	5	3	3
2	4	3	4	1	0	0	0	0	1	0	0	0	0	3	2	4	4	5	4	4	4	3	3	5	5	5	5	4	4	5	4	4	3	3	4	4	4	4	4	4	4	4	3	4	5	3	4	4	4
1	1	2	4	1	1	0	0	0	0	1	0	0	0	4	2	4	2	3	4	4	3	4	2	4	4	5	5	2	5	5	4	3	4	4	4	2	5	5	5	5	5	5	4	4	4	4	3	2	3
1	3	2	4	1	0	0	0	0	1	0	0	0	0	2	1	5	5	5	4	5	5	5	5	5	5	5	5	5	5	5	5	5	5	5	5	5	5	5	5	5	5	5	5	5	5	5	4	5	5
2	3	2	4	1	0	0	0	0	0	0	0	0	0	1	1	4	2	3	2	2	3	5	5	1	3	3	3	4	2	4	3	3	3	3	3	4	3	2	4	4	4	4	4	5	4	4	5	5	3
1	3	2	4	1	0	0	0	0	0	1	0	0	0	2	3	4	3	3	3	3	3	3	4	4	3	3	4	3	3	3	5	1	5	3	3	4	3	2	4	4	4	4	3	3	3	3	2	2	3
1	5	2	4	1	1	0	0	0	0	0	1	0	0	2	2	4	4	3	4	3	1	2	1	2	4	4	5	4	3	2	3	3	4	2	3	2	3	3	3	2	3	3	3	2	3	3	2	4	4
1	1	3	3	1	1	1	0	0	0	0	0	0	0	1	1	4	4	4	5	5	5	4	4	4	3	5	4	4	4	4	1	2	1	1	4	4	1	4	4	4	2	3	5	5	4	5	5	4	4
1	3	3	3	1	1	1	0	0	0	1	0	0	0	4	2	3	2	2	3	4	3	4	2	3	3	3	4	4	3	1	1	3	2	2	3	3	4	3	3	3	4	3	4	3	4	4	4	4	3
1	5	2	3	1	0	1	0	0	0	0	0	0	0	1	2	4	4	4	4	4	5	5	4	4	5	5	5	5	4	5	4	5	5	3	5	5	5	5	3	4	4	4	4	4	3	4	5	4	4
2	2	2	3	1	0	1	0	0	0	0	1	0	0	2	3	4	4	4	3	1	2	2	2	4	4	4	4	4	4	4	3	3	4	4	4	4	4	4	4	4	4	4	4	4	4	4	4	4	2
1	2	2	3	1	0	1	0	0	0	0	1	0	0	2	2	3	2	5	3	3	3	3	4	4	5	5	5	4	3	4	4	4	3	4	3	4	4	4	4	4	3	3	4	3	4	4	5	5	4
1	3	2	3	1	0	0	0	0	0	0	0	0	0	1	1	4	5	5	5	5	5	5	5	4	3	3	4	5	5	5	4	4	4	4	5	5	5	5	5	5	5	5	5	3	5	5	4	5	5
1	2	1	3	1	1	0	0	0	1	0	0	0	0	1	3	5	5	5	3	4	5	5	5	5	5	5	5	5	3	5	2	3	2	2	5	5	5	5	5	5	5	5	5	5	5	5	5	5	3
2	2	1	3	1	1	0	0	0	1	0	0	0	0	2	1	5	5	4	4	4	4	4	4	4	4	4	4	3	5	5	5	4	5	5	5	5	5	5	5	5	5	5	3	3	5	5	4	3	4
1	4	1	3	1	1	0	0	0	1	0	0	0	0	2	1	5	4	5	5	4	3	4	5	3	5	5	5	4	3	3	4	3	4	4	5	3	2	2	5	5	5	5	4	3	4	5	4	4	3
1	4	1	3	1	1	0	0	0	1	0	0	0	0	4	3	5	5	5	4	3	5	5	5	5	5	5	3	5	4	5	4	4	2	4	4	5	5	5	3	3	3	3	4	4	4	5	4	4	4
2	3	2	2	1	1	0	0	0	0	0	0	0	0	2	4	4	4	4	4	5	3	3	3	3	4	3	3	3	1	3	2	2	3	4	3	3	3	3	3	3	3	4	5	5	5	4	3	4	4
1	3	2	2	1	1	1	0	0	1	0	0	0	0	2	1	4	4	3	5	5	2	3	3	4	4	4	2	5	3	1	3	1	1	1	3	3	3	3	4	4	5	5	3	3	4	3	3	2	4
2	3	2	2	1	1	1	0	0	0	0	0	0	0	3	2	4	4	4	3	3	4	2	3	2	5	5	5	4	1	3	5	5	5	5	3	3	2	1	5	5	5	3	3	3	2	1	3	3	3
2	1	1	2	1	1	0	0	0	0	0	1	0	0	2	3	2	2	2	4	5	3	1	2	2	3	4	4	5	3	3	1	4	3	3	3	3	3	3	3	3	3	3	3	3	3	2	1	1	2
1	1	1	2	1	1	0	0	0	0	0	1	0	0	2	1	2	2	3	3	4	3	3	3	3	2	2	2	3	2	2	1	4	2	4	3	3	3	3	4	4	5	4	4	3	2	3	4	4	5
2	5	1	2	1	1	1	1	0	0	0	0	0	0	1	2	2	2	3	4	4	3	3	3	3	5	5	4	3	3	4	2	4	2	2	3	3	3	3	5	5	5	5	4	3	3	4	5	5	4
1	1	4	1	1	1	1	0	0	0	0	0	0	0	2	4	5	5	3	4	4	5	5	5	5	5	5	3	5	5	5	3	2	5	5	5	5	5	5	5	3	5	5	5	3	5	5	3	4	5
1	1	4	1	1	1	1	0	0	0	0	0	0	0	3	2	4	5	5	2	4	5	5	5	5	5	5	5	3	4	5	3	4	4	3	4	5	4	4	5	5	5	5	4	5	5	5	5	5	5
1	1	4	1	1	1	1	0	1	0	1	0	0	0	2	2	4	3	4	4	3	3	3	3	2	3	2	3	3	1	2	2	2	2	2	3	3	3	3	5	5	5	5	4	4	5	4	3	4	2
1	1	4	1	1	1	1	1	0	1	1	0	0	0	1	1	2	2	2	2	2	3	3	2	2	1	1	2	1	2	2	4	1	4	3	3	3	3	3	4	4	4	4	4	4	3	4	1	1	2
1	4	4	1	1	1	1	0	0	1	0	0	0	0	2	1	3	3	3	3	2	3	3	3	3	4	4	3	3	3	4	1	2	3	2	3	3	3	3	3	3	3	4	5	4	5	5	3	4	4
1	1	3	1	1	1	1	0	0	0	0	0	0	0	1	2	5	5	5	4	4	3	5	4	5	4	4	5	4	5	4	5	5	5	5	5	5	5	5	3	4	2	4	3	4	2	4	5	5	4
1	1	3	1	1	1	1	0	0	0	1	1	0	0	1	2	5	5	4	3	3	4	4	2	4	4	5	5	1	5	5	4	5	4	5	4	5	4	5	5	5	5	4	5	5	5	4	3	5	5
2	1	3	1	1	1	1	0	0	1	0	0	0	0	1	3	4	4	5	4	4	4	2	4	3	4	4	4	4	3	2	4	4	4	3	4	4	4	4	4	4	4	4	4	4	4	4	4	4	4
1	1	3	1	1	1	1	0	0	0	0	1	0	0	2	3	5	3	3	4	5	4	3	3	4	4	4	4	4	3	4	4	4	4	4	4	4	4	4	4	4	4	4	4	4	4	4	4	4	4
2	1	3	1	1	1	1	0	0	0	1	0	0	0	1	2	3	4	4	3	3	4	4	4	4	4	4	4	4	4	4	2	4	3	3	4	4	4	4	4	4	4	4	4	4	4	4	4	5	4
2	1	3	1	1	1	1	1	1	0	0	0	0	0	1	3	4	4	4	3	3	5	3	3	4	5	5	5	4	3	3	3	3	3	3	3	4	4	4	4	4	4	4	4	3	4	4	5	5	2
1	1	3	1	1	1	1	1	0	0	1	0	0	0	1	3	3	3	3	3	3	3	3	3	3	3	3	3	5	3	3	5	3	5	3	3	3	3	3	5	5	5	3	5	4	4	5	5	5	4
1	3	3	1	1	1	1	0	0	1	0	0	0	0	4	3	5	2	5	2	2	4	2	3	5	4	4	4	4	3	5	4	3	4	4	4	4	4	4	4	4	4	5	4	4	4	4	4	5	3
2	3	3	1	1	1	1	0	0	0	0	0	0	0	2	4	4	4	3	5	5	3	1	1	5	4	4	3	4	2	5	3	4	3	3	4	4	4	4	4	4	4	4	4	4	4	4	5	5	4
1	3	3	1	1	1	1	0	0	1	0	0	0	0	1	3	5	4	4	4	3	4	4	4	5	4	4	4	4	4	4	1	4	4	2	4	3	4	4	5	5	5	5	3	2	3	3	5	5	4
1	3	3	1	1	1	1	0	0	0	1	0	0	0	2	2	4	3	4	4	4	2	4	1	3	4	4	4	4	3	5	3	5	3	3	3	4	4	4	5	5	5	5	4	5	5	5	3	3	3
1	3	3	1	1	1	1	0	0	0	1	0	0	0	2	3	3	4	4	4	3	4	2	4	3	5	5	5	4	3	4	4	4	4	3	3	4	4	4	4	4	4	3	4	5	5	2	5	5	4
2	4	3	1	1	1	1	0	0	0	0	1	0	0	2	1	5	5	5	4	4	3	3	3	4	4	4	5	5	4	5	5	5	5	5	5	5	5	5	5	5	5	5	4	4	3	3	4	3	4
2	4	3	1	1	1	1	1	1	0	0	0	0	0	1	3	5	5	5	4	4	4	4	3	5	5	5	5	4	5	5	5	3	4	3	5	2	4	4	4	4	5	4	5	4	5	5	3	3	4
2	1	2	1	1	1	1	1	1	0	0	1	0	0	2	2	4	3	4	4	3	4	2	2	4	5	5	3	4	4	4	2	2	2	4	4	4	4	4	4	4	4	4	4	4	4	4	4	2	5
1	1	2	1	1	1	1	1	0	0	0	0	0	0	1	2	5	4	5	3	3	3	4	3	4	3	5	5	4	3	3	2	3	3	4	4	2	4	4	3	2	4	2	3	4	4	4	4	3	3
2	1	2	1	1	1	1	0	0	0	1	0	0	0	2	2	4	4	4	3	3	3	3	3	3	3	2	4	4	4	4	3	4	3	3	3	4	4	4	4	4	4	4	3	3	3	3	3	3	4
1	1	2	1	1	1	1	1	0	0	1	0	0	0	1	3	3	4	3	1	1	4	3	4	4	3	4	3	3	2	4	2	3	2	1	3	3	3	4	3	3	4	3	4	1	4	3	4	4	2
1	1	2	1	1	1	1	0	0	1	0	0	0	0	3	2	2	2	2	3	3	2	2	2	2	2	2	2	4	3	3	3	3	3	3	3	3	3	3	3	3	3	3	4	3	4	4	4	3	2
1	2	2	1	1	1	1	0	0	1	0	0	0	0	3	2	4	4	4	3	3	4	4	3	3	4	4	4	4	4	4	4	4	4	4	4	4	4	4	4	4	4	4	4	4	4	4	4	3	4
1	2	2	1	1	1	1	0	0	0	1	0	0	0	1	2	4	4	4	5	5	2	1	3	3	3	3	5	4	5	5	4	4	3	4	4	4	4	4	4	4	4	4	4	4	4	4	4	4	4
1	2	2	1	1	1	1	0	0	0	1	1	0	0	1	2	4	4	4	3	3	4	4	4	4	4	4	3	4	4	4	4	4	4	4	4	4	4	4	4	5	4	4	4	4	4	4	4	3	4
1	2	2	1	1	1	1	0	0	0	0	1	0	0	2	1	4	4	4	4	5	4	4	4	4	4	4	4	4	2	4	2	4	2	2	4	3	4	3	5	5	5	3	5	5	5	3	3	4	2
1	3	2	1	1	1	1	0	0	0	0	0	0	0	1	1	5	5	5	2	4	5	5	5	3	4	3	3	3	2	3	2	4	3	3	3	3	5	5	3	4	3	2	2	3	4	4	3	3	3
2	4	2	1	1	1	1	1	0	0	1	1	0	0	3	2	2	2	1	3	2	3	3	3	3	2	3	3	4	2	2	1	2	1	2	3	3	3	3	3	3	4	4	4	4	4	3	3	2	2
2	1	1	1	1	1	1	0	0	0	0	0	0	0	1	1	4	4	3	4	4	5	5	5	5	3	4	4	5	5	5	5	5	5	5	5	5	5	5	5	5	5	5	5	5	5	5	5	5	5
2	1	1	1	1	1	1	0	0	0	1	1	0	0	1	2	2	3	2	4	5	3	3	2	4	4	4	3	4	4	5	5	5	4	3	4	4	3	4	4	4	4	4	4	5	5	4	4	4	5
2	1	1	1	1	1	1	0	0	1	0	0	0	0	4	3	2	3	4	3	3	2	2	3	3	3	4	4	4	5	5	4	3	4	4	4	3	3	4	3	4	4	4	3	4	4	4	4	4	4
1	1	1	1	1	1	1	0	0	0	1	0	0	0	1	2	5	5	4	5	4	3	2	4	4	5	4	4	3	2	3	4	4	3	3	4	2	3	3	2	5	2	1	4	4	4	4	3	5	4
1	1	1	1	1	1	1	1	0	0	1	1	0	0	3	2	5	4	4	3	2	4	3	4	4	3	3	4	4	3	4	4	4	4	4	3	4	4	4	4	5	4	4	5	3	3	4	4	3	4
2	1	1	1	1	1	1	1	1	0	0	0	0	0	1	3	5	5	4	1	1	4	4	4	3	4	4	4	3	3	3	3	3	3	4	3	3	3	4	3	3	3	5	3	3	3	3	3	3	4
1	1	1	1	1	1	1	0	0	0	0	0	0	0	1	2	3	3	3	3	3	4	3	4	4	3	3	3	3	2	4	2	5	4	2	3	3	3	3	5	5	5	5	5	4	4	5	4	4	3
1	1	1	1	1	1	1	1	0	1	1	0	0	0	1	1	4	4	3	4	4	2	2	2	3	3	3	3	3	3	3	2	3	3	3	3	3	3	3	4	4	4	4	4	3	4	4	3	3	3
2	1	1	1	1	1	1	0	1	0	1	0	0	0	2	2	5	5	5	3	3	2	2	2	4	3	3	4	3	4	3	1	3	1	1	3	3	3	3	4	3	4	4	2	3	3	1	5	5	4
1	3	1	1	1	1	1	0	0	1	0	0	0	0	2	1	4	4	4	5	5	5	5	5	5	5	5	5	3	4	5	5	5	5	4	5	5	5	5	5	5	5	5	5	5	5	5	5	5	4
1	3	1	1	1	1	1	0	0	0	0	0	0	0	3	2	4	4	4	3	3	4	4	4	4	4	3	4	4	2	4	5	4	5	5	3	4	4	4	4	5	5	4	5	4	4	4	5	5	3
2	4	1	1	1	1	1	0	0	0	0	0	0	0	1	1	4	4	4	5	5	4	4	4	4	4	5	5	4	4	3	1	5	1	3	4	4	4	4	4	4	4	4	4	4	4	4	3	3	4
2	4	1	5	1	0	1	0	0	0	1	0	0	0	3	2	4	3	4	2	2	2	2	1	3	3	2	2	3	3	5	4	4	3	2	3	3	4	3	3	3	4	3	5	4	4	4	1	3	3
2	4	3	5	1	0	1	0	1	0	1	0	0	0	1	2	3	5	3	4	4	2	4	2	5	5	3	3	4	4	4	2	4	3	3	4	4	4	4	4	5	4	5	4	4	4	5	4	4	4
2	4	3	5	1	0	1	1	1	0	1	1	0	0	1	2	5	4	5	5	5	3	3	3	2	5	5	4	5	2	3	4	4	4	4	4	4	3	3	4	3	4	3	5	4	4	4	2	3	4
1	4	3	5	1	0	1	0	0	1	1	0	0	0	1	2	3	3	3	3	3	3	3	3	3	3	3	3	3	5	5	3	5	3	3	3	5	3	5	3	5	5	5	3	5	3	5	5	5	4
1	4	3	4	1	0	1	1	0	0	1	0	0	0	2	2	4	4	4	3	3	3	3	3	3	4	4	4	3	4	4	4	3	4	3	3	3	3	3	5	5	5	5	2	3	3	3	3	2	4
2	1	3	4	1	0	1	1	0	1	0	0	0	0	2	3	5	4	4	4	4	3	4	3	4	3	4	4	4	4	2	3	4	4	4	4	4	4	4	3	3	4	4	4	4	4	4	5	5	4
1	1	3	4	1	0	1	0	0	0	0	1	0	0	2	3	5	3	5	5	2	3	3	3	3	4	4	4	3	4	4	5	3	5	5	4	3	3	4	3	2	4	3	3	2	4	3	5	4	4
1	1	3	4	1	0	1	1	0	1	0	0	0	0	2	3	3	3	3	3	4	3	3	3	3	4	4	4	3	4	4	3	2	2	4	4	3	3	4	5	4	3	4	5	4	3	4	5	5	4
1	1	3	4	1	0	1	0	0	1	0	1	0	0	3	3	3	3	3	3	3	3	3	3	3	5	3	5	4	4	5	1	2	3	2	4	3	3	4	4	3	3	4	4	4	4	4	3	4	4
2	3	3	4	1	0	1	0	0	0	1	0	0	0	4	2	5	5	5	5	5	4	3	3	5	4	4	4	5	3	4	3	3	1	4	4	3	5	4	4	4	2	2	5	5	5	5	4	4	5
2	3	3	4	1	0	1	0	0	0	1	0	0	0	3	1	5	4	4	5	5	3	2	2	4	5	5	5	4	2	1	3	3	3	3	4	3	5	4	5	5	5	5	4	4	4	4	3	5	4
2	3	3	4	1	0	1	0	1	0	1	1	0	0	2	1	5	5	5	4	3	5	5	5	4	5	4	5	3	4	4	4	5	4	4	4	3	4	5	3	3	5	4	5	5	5	5	5	5	4
1	3	3	4	1	0	1	0	0	0	1	0	0	0	4	1	4	2	2	4	4	2	4	3	4	3	4	4	4	4	4	3	4	4	4	4	3	4	4	4	4	2	3	4	4	2	3	2	3	4
2	3	3	4	1	0	1	0	1	0	1	0	0	0	2	2	5	4	5	4	4	3	3	3	5	3	4	4	5	4	4	3	4	4	2	4	3	4	4	2	2	2	1	2	2	2	1	4	4	3
2	4	3	4	1	0	1	1	0	0	1	0	0	0	1	1	4	4	3	5	4	4	4	3	5	5	4	5	4	4	4	4	4	4	4	4	4	4	4	4	4	4	4	4	4	4	4	4	5	3
2	4	3	4	1	0	1	0	0	1	0	1	0	0	3	3	4	4	4	4	4	3	3	3	3	5	5	5	4	2	2	4	5	2	4	4	3	5	4	2	2	4	4	3	4	4	5	3	3	2
1	1	2	4	1	0	1	0	0	0	1	0	0	0	4	2	4	4	4	3	4	4	3	4	4	4	3	4	3	3	5	3	3	3	3	4	3	3	3	5	5	5	5	5	5	5	5	4	4	3
1	2	2	4	1	0	1	0	0	0	1	0	0	0	1	1	3	4	4	3	4	3	3	4	4	5	4	5	2	2	2	2	4	3	4	4	3	4	3	4	4	4	4	4	4	4	4	4	3	4
1	2	2	4	1	0	1	0	0	1	1	0	0	0	3	2	3	5	4	3	3	2	1	3	4	4	4	4	4	2	2	2	2	2	2	3	3	3	3	5	4	4	4	5	3	3	3	2	2	2
1	2	2	4	1	0	1	0	0	1	1	0	0	0	3	2	3	5	4	3	3	4	2	1	4	2	2	2	3	2	1	5	2	5	5	3	3	3	3	4	3	4	3	3	4	3	3	2	2	2
1	3	2	4	1	0	1	0	0	0	1	0	0	0	1	3	5	5	5	5	5	5	5	5	5	4	3	3	5	5	5	5	5	5	5	5	5	5	5	5	5	5	5	4	5	5	5	5	5	5
2	3	2	4	1	0	1	0	0	1	0	0	0	0	2	3	4	4	5	4	4	2	2	3	2	3	4	4	4	4	3	4	5	3	3	3	3	3	4	3	3	3	4	5	4	4	5	4	4	3
2	3	2	4	1	0	1	0	0	1	0	0	0	0	2	3	4	4	5	5	4	2	2	3	2	3	1	3	4	1	4	1	1	5	1	3	1	1	2	3	2	3	3	3	1	1	2	1	1	1
1	1	1	4	1	0	1	1	0	1	0	0	0	0	2	3	5	5	5	4	4	5	5	5	5	5	3	3	5	4	4	4	5	3	2	5	5	5	5	4	4	5	4	4	4	5	4	4	3	4
1	2	1	4	1	0	1	0	1	1	0	0	0	0	2	2	5	5	5	5	3	5	5	5	5	5	5	5	5	5	5	4	4	5	5	5	5	5	5	5	5	5	5	5	5	5	5	5	5	5
1	2	1	4	1	0	1	0	0	1	0	0	0	1	2	1	5	5	5	5	4	4	5	3	5	5	5	5	5	5	5	5	5	5	5	5	5	5	5	5	5	5	5	5	5	5	5	5	5	4
1	2	1	4	1	0	1	0	0	0	1	0	0	0	2	3	5	5	5	4	4	5	5	5	5	5	5	4	4	5	4	4	5	3	3	5	5	5	5	3	4	4	5	3	4	4	5	5	5	5
1	2	1	4	1	0	1	0	0	0	1	0	0	0	3	1	4	4	4	4	4	5	5	5	5	5	5	4	5	5	5	5	5	5	5	5	5	5	5	5	5	5	5	5	5	5	5	5	3	5
1	2	1	4	1	0	1	0	0	0	1	0	0	0	1	1	5	4	2	4	4	5	5	5	5	5	4	5	5	5	5	5	5	5	4	5	5	5	5	5	5	5	5	3	5	5	5	5	3	5
2	4	3	3	1	0	1	0	0	0	0	1	0	0	2	2	4	4	5	4	4	5	5	5	5	4	4	4	5	4	2	5	5	5	5	5	5	5	5	5	5	5	5	5	4	4	4	5	4	3
2	4	3	3	1	0	1	0	0	0	0	1	0	0	2	3	4	4	5	3	4	3	4	4	4	3	4	4	3	3	4	3	4	4	5	4	4	4	4	4	4	3	4	4	4	4	4	4	5	4
1	2	2	3	1	0	1	0	0	1	0	0	0	0	2	3	4	5	4	4	4	4	4	4	4	5	5	4	3	5	5	5	4	5	5	4	4	4	5	4	4	4	5	4	4	4	5	5	5	3
1	2	2	3	1	0	1	1	0	0	0	0	0	0	1	1	5	4	3	3	3	4	4	4	4	5	4	4	4	5	5	3	4	4	4	4	4	4	4	4	4	4	4	4	4	4	4	5	5	3
1	2	2	3	1	0	1	1	0	0	1	0	0	0	1	1	4	4	4	2	2	4	3	4	4	5	5	5	4	3	4	3	4	4	4	4	4	4	4	4	5	4	4	4	4	4	4	5	4	4
1	2	2	3	1	0	1	0	0	0	0	1	0	0	1	2	4	4	4	2	2	3	3	3	4	5	2	5	4	4	4	4	4	4	3	4	4	4	4	4	4	4	4	4	4	4	4	3	3	4
2	2	2	3	1	0	1	0	0	1	0	1	0	0	1	1	4	4	4	4	3	4	5	4	4	4	4	4	4	4	4	4	4	4	3	4	4	4	4	4	4	4	4	4	4	4	4	5	4	4
2	2	2	3	1	0	1	0	0	0	1	0	0	0	3	2	5	5	4	3	3	5	5	5	5	3	5	5	4	4	4	4	5	4	4	4	4	4	4	3	4	4	4	4	4	3	3	4	4	4
2	2	2	3	1	0	1	1	0	1	0	1	0	0	2	2	4	4	4	3	3	4	4	4	4	4	4	4	4	5	5	5	5	5	5	4	4	4	4	4	4	4	4	4	4	4	4	3	5	4
2	2	2	3	1	0	1	0	1	1	0	0	0	0	2	2	3	5	4	4	4	1	3	2	3	4	4	4	4	4	4	5	4	5	4	4	4	2	2	4	4	2	4	4	3	3	3	4	5	4
2	2	2	3	1	0	1	0	0	1	0	0	0	1	2	1	3	2	1	5	4	4	1	3	3	3	3	4	4	4	3	5	4	4	4	4	4	2	2	4	4	2	3	4	3	3	3	4	4	4
2	2	2	3	1	0	1	0	0	0	1	0	0	0	2	3	2	2	4	4	4	3	2	2	3	4	4	3	4	3	3	3	4	4	4	3	3	4	3	3	3	4	4	4	4	5	4	5	4	4
2	2	2	3	1	0	1	0	0	0	1	0	0	0	1	2	4	4	4	3	3	3	3	3	3	3	3	3	3	3	3	3	3	3	3	3	3	3	3	3	3	4	4	2	2	3	3	3	3	3
2	2	2	3	1	0	1	0	0	1	1	1	0	0	3	4	3	3	5	4	4	4	4	4	4	2	3	4	5	5	4	1	2	3	3	3	2	3	3	3	2	3	3	3	2	3	3	5	5	3
1	3	2	3	1	0	1	0	1	0	1	1	0	0	2	1	4	4	4	4	4	1	2	1	4	4	4	5	3	5	5	3	4	5	4	4	4	5	4	5	5	4	5	5	4	4	4	4	2	5
1	3	2	3	1	0	1	0	0	1	1	0	0	0	1	2	4	3	3	3	3	3	2	2	3	4	4	2	4	4	3	3	3	4	2	3	3	3	3	5	4	5	5	3	3	3	3	4	4	4
2	1	1	3	1	0	1	0	0	0	0	1	0	0	2	3	5	5	5	5	5	5	5	5	5	5	5	5	2	5	5	5	5	5	5	5	5	5	5	5	5	5	5	5	5	5	5	5	5	5
1	3	1	3	1	0	1	0	0	1	0	0	0	0	1	3	4	5	4	4	4	5	5	5	5	5	5	4	3	5	5	3	4	2	3	5	5	5	5	5	5	5	5	5	5	5	5	4	4	4
1	3	1	3	1	0	1	0	0	0	1	1	0	0	3	3	5	3	5	5	5	5	5	3	2	5	5	5	4	5	4	2	5	3	4	5	5	5	5	5	5	3	5	5	3	5	5	5	5	4
1	4	1	3	1	0	1	0	0	0	1	0	0	0	4	1	5	5	5	4	4	3	3	2	4	4	4	4	2	5	5	2	3	3	3	5	5	5	5	5	5	5	5	5	5	5	5	5	5	5
1	4	1	3	1	0	1	0	0	1	0	1	0	0	3	3	5	5	5	4	4	4	3	4	4	3	4	4	5	3	4	1	1	1	2	5	2	4	5	5	5	5	5	5	5	5	5	5	5	3
2	1	2	2	1	0	1	0	0	1	0	0	0	0	2	2	2	2	2	3	2	1	2	2	2	2	2	2	2	2	2	2	3	1	3	3	3	3	3	3	3	4	4	2	2	3	3	2	2	2
2	3	2	2	1	0	1	0	0	0	1	1	0	0	3	3	3	4	4	2	1	3	3	3	3	4	4	4	3	2	4	4	3	2	4	3	3	3	3	3	3	3	3	4	5	4	4	3	2	3
2	3	2	2	1	0	1	0	1	0	1	0	0	0	1	2	3	3	3	4	3	3	2	3	3	3	3	3	3	3	3	2	3	4	3	3	3	3	3	4	3	3	3	3	3	4	3	3	3	3
2	3	2	2	1	0	1	1	0	0	1	0	0	0	2	2	3	3	3	3	4	3	3	3	3	3	3	4	4	4	3	3	3	3	3	3	3	3	3	5	4	5	5	4	3	4	4	3	3	5
2	3	2	2	1	0	1	0	0	0	1	0	0	0	3	2	5	3	5	2	3	3	3	3	4	5	3	3	4	3	2	4	5	4	4	3	3	3	3	3	3	2	3	3	3	3	3	4	3	4
2	3	2	2	1	0	1	0	0	0	1	0	0	0	3	2	5	3	5	2	2	3	3	3	4	2	1	3	2	1	3	3	2	2	2	2	5	5	5	3	2	1	2	2	2	2	2	4	4	4
2	1	1	2	1	0	1	1	0	1	0	1	0	0	2	2	2	2	2	5	4	2	2	1	2	2	2	2	5	2	4	2	2	2	2	3	3	3	3	3	3	3	3	4	3	3	3	3	3	3
1	1	1	2	1	0	1	0	0	1	0	1	0	0	1	1	5	3	4	2	3	3	3	3	3	2	2	2	3	4	4	3	4	1	2	3	3	3	3	3	3	3	4	3	3	3	4	2	2	4
2	3	1	2	1	0	1	0	0	1	0	0	0	0	1	3	3	3	4	4	4	4	2	2	2	4	4	4	4	4	4	5	5	4	4	4	4	4	4	4	4	4	4	4	4	4	4	4	4	4
2	1	3	1	1	0	1	0	0	0	0	1	0	0	1	2	4	4	5	4	4	3	3	3	4	4	4	5	4	3	2	3	4	3	3	4	4	4	4	4	4	4	4	4	4	4	4	4	4	4
1	1	3	1	1	0	1	0	0	0	1	0	0	0	2	3	5	5	4	4	4	4	3	4	4	4	5	5	3	5	4	4	4	4	3	4	4	4	4	4	4	4	4	4	4	4	4	4	4	4
2	1	3	1	1	0	1	0	0	1	0	0	0	0	2	2	4	5	4	4	4	4	4	2	4	5	4	5	4	4	5	3	5	4	4	4	4	4	4	4	4	4	4	4	4	4	4	4	4	4
2	1	3	1	1	0	1	1	0	0	1	0	0	0	3	3	4	3	4	4	4	4	4	2	3	3	4	5	4	4	5	3	4	3	3	4	4	4	4	4	4	4	4	3	3	4	4	4	4	4
1	1	3	1	1	0	1	0	0	1	0	0	0	0	1	1	4	4	5	5	4	4	4	3	4	4	5	4	4	4	5	2	3	4	4	4	4	4	4	4	4	4	4	3	4	3	2	4	5	3
2	1	3	1	1	0	1	0	0	0	1	1	0	0	3	3	4	4	4	5	4	4	4	4	5	4	4	4	3	4	5	4	4	4	4	4	4	4	1	4	4	4	4	5	5	4	5	4	4	2
1	1	3	1	1	0	1	0	1	0	1	0	0	0	2	2	4	4	4	4	4	4	3	3	4	4	4	3	5	5	5	3	4	2	4	4	3	4	4	5	5	5	5	4	4	4	4	4	4	5
1	1	3	1	1	0	1	0	0	0	0	1	0	0	1	2	2	2	2	1	1	2	2	2	2	3	2	4	2	3	2	1	2	2	3	3	3	3	3	3	3	3	3	4	5	4	4	2	3	4
1	1	3	1	1	0	1	1	0	0	1	0	0	0	1	1	2	2	2	5	5	2	2	2	2	2	2	2	4	2	2	2	2	2	2	3	3	3	3	4	3	3	3	3	3	4	3	2	2	3
2	2	3	1	1	0	1	0	0	0	1	0	0	0	2	3	5	4	4	4	4	5	4	3	1	4	4	4	5	5	5	5	5	5	5	5	5	5	5	5	5	5	5	5	3	5	4	5	4	5
1	2	3	1	1	0	1	0	0	0	1	0	0	0	3	1	3	5	5	4	4	4	4	4	5	5	4	3	4	4	4	5	3	5	5	4	4	4	4	4	4	4	4	4	5	5	4	4	4	4
1	3	3	1	1	0	1	1	0	0	1	0	0	0	3	3	4	4	4	4	4	4	5	4	5	5	5	4	3	5	5	4	4	5	5	4	4	4	4	4	4	4	4	4	4	5	4	5	5	4
1	3	3	1	1	0	1	0	0	0	1	0	0	0	4	1	4	5	5	4	4	4	4	5	5	4	4	4	4	5	5	2	2	1	3	4	4	4	4	4	4	4	4	4	4	4	4	4	3	4
1	3	3	1	1	0	1	1	0	0	0	0	0	0	1	1	4	4	3	4	4	3	3	3	4	5	5	5	4	3	3	3	5	3	3	4	3	4	4	5	5	5	5	4	4	4	3	4	4	4
1	3	3	1	1	0	1	1	0	1	0	1	0	0	2	2	3	4	4	2	1	3	3	3	4	4	3	3	4	4	4	2	4	3	2	4	3	4	4	2	2	2	2	2	2	2	2	4	4	4
2	3	3	1	1	0	1	0	0	0	1	0	0	0	2	1	3	4	4	3	3	3	3	3	4	3	2	3	4	3	3	3	3	3	3	3	3	3	3	3	3	3	3	5	5	5	5	3	3	1
1	5	3	1	1	0	1	0	0	1	0	1	0	0	1	1	4	3	5	3	3	5	4	4	5	4	5	4	4	5	4	3	4	3	3	4	4	4	4	4	4	4	4	4	4	4	4	5	5	5
2	4	3	1	1	0	1	1	0	1	1	0	0	0	2	1	4	5	1	5	5	4	4	3	5	3	3	3	4	5	4	3	2	3	3	4	4	2	4	4	4	3	3	4	5	4	4	4	3	2
2	4	3	1	1	0	1	0	0	0	1	0	0	0	1	2	4	4	3	5	5	4	3	2	5	2	2	3	4	2	3	3	2	3	3	4	4	2	4	4	4	3	3	4	4	4	5	4	3	4
1	1	2	1	1	0	1	0	0	0	1	0	0	0	2	1	5	5	5	4	4	5	5	5	5	5	3	5	5	5	5	4	4	4	4	5	5	5	5	5	4	4	4	5	3	5	5	4	4	5
2	1	2	1	1	0	1	0	1	0	1	0	0	0	1	2	5	4	5	3	2	4	4	2	4	4	4	4	4	3	3	3	5	4	3	4	3	5	3	2	4	2	2	4	5	5	5	3	2	5
1	1	2	1	1	0	1	1	1	0	1	1	0	0	1	2	4	3	5	3	2	3	3	4	4	4	2	3	4	3	3	2	2	2	2	4	2	4	4	4	5	3	2	4	3	3	3	4	3	5
1	1	2	1	1	0	1	0	1	0	1	1	0	0	2	1	5	5	4	4	4	4	4	4	5	5	5	5	4	4	3	5	5	5	5	3	5	5	5	3	5	5	5	4	4	4	4	4	3	4
1	1	2	1	1	0	1	1	0	0	1	0	0	0	2	2	3	5	3	5	5	4	4	2	1	4	3	3	5	5	4	3	3	3	3	3	3	3	3	5	3	4	3	5	5	4	4	3	2	3
1	1	2	1	1	0	1	1	0	1	1	0	0	0	2	1	4	4	1	4	3	3	2	2	2	4	4	4	4	4	4	2	2	1	3	3	3	3	3	4	2	5	5	4	3	4	4	5	5	2
1	1	2	1	1	0	1	0	0	0	1	0	0	0	1	2	4	4	3	4	4	2	2	2	2	2	2	4	4	1	2	2	2	3	3	3	3	3	3	3	3	3	3	3	3	3	3	3	2	3
1	1	2	1	1	0	1	0	0	1	1	0	0	0	1	2	2	5	4	2	4	2	4	4	1	3	3	4	5	3	3	4	5	4	4	3	3	2	1	5	4	4	4	3	3	2	1	5	3	3
1	2	2	1	1	0	1	0	0	0	1	0	0	0	1	3	3	3	4	4	4	3	3	3	4	4	5	4	4	5	4	2	4	2	2	4	4	4	4	4	4	4	4	4	4	4	4	3	3	5
1	2	2	1	1	0	1	0	0	0	0	1	0	0	2	2	4	4	4	4	4	4	4	4	4	4	3	5	4	5	3	2	4	2	4	4	4	4	4	4	4	4	4	4	4	4	4	4	5	5
1	2	2	1	1	0	1	0	0	1	0	0	0	0	2	2	3	3	5	3	4	3	3	3	4	4	4	4	4	4	3	5	5	5	5	4	4	4	4	4	4	4	4	4	4	4	4	4	4	4
1	2	2	1	1	0	1	0	0	1	0	0	0	1	2	1	4	4	4	3	3	5	5	5	3	4	4	4	4	4	4	4	5	4	1	4	4	4	4	4	4	4	4	4	4	4	4	5	4	4
2	2	2	1	1	0	1	0	0	1	1	0	0	0	3	2	2	1	4	4	4	1	1	1	1	1	1	1	5	4	3	1	1	2	1	3	2	3	3	3	2	3	3	3	4	5	4	5	5	2
1	2	2	1	1	0	1	0	0	1	1	0	0	0	3	2	1	1	1	5	4	1	1	1	1	4	4	3	4	3	4	4	4	4	4	3	2	3	3	3	2	3	3	3	3	4	4	3	4	4
2	2	2	1	1	0	1	0	0	0	1	0	0	0	2	3	1	1	1	3	3	4	4	2	2	1	5	2	4	4	3	1	1	1	1	3	2	1	4	3	2	3	3	3	4	4	4	1	1	1
1	3	2	1	1	0	1	0	0	1	0	0	0	0	1	1	4	4	4	2	2	4	4	4	4	3	3	4	4	5	4	4	5	4	5	4	4	4	4	4	4	4	4	4	4	4	4	5	5	5
2	3	2	1	1	0	1	0	1	0	0	0	0	0	2	2	5	5	4	5	5	5	5	5	5	4	4	4	4	4	5	4	4	4	4	4	4	4	4	4	4	4	4	4	4	4	4	4	5	4
1	3	2	1	1	0	1	0	0	0	1	0	0	0	2	1	5	5	5	5	5	4	4	4	4	4	4	4	4	5	4	1	4	4	3	4	4	4	4	4	4	4	4	3	3	3	4	4	4	4
2	3	2	1	1	0	1	0	0	1	0	0	0	0	1	3	5	5	5	4	4	3	3	4	3	5	5	5	3	3	4	4	3	4	4	3	3	5	4	3	4	3	2	3	4	4	4	3	3	3
2	4	2	1	1	0	1	0	1	0	0	0	0	0	2	2	3	2	3	4	4	4	3	3	3	3	3	3	3	3	3	2	2	2	2	3	3	3	3	4	4	4	4	4	3	3	3	4	3	4
1	1	1	1	1	0	1	0	0	1	0	0	0	1	2	1	5	5	5	3	3	5	5	5	5	5	5	5	5	5	5	5	5	5	5	5	5	5	5	5	5	5	5	5	5	5	5	4	4	1
1	1	1	1	1	0	1	0	1	1	0	0	0	0	2	2	5	5	5	4	4	5	5	5	5	5	3	5	5	5	4	5	4	5	4	5	5	5	5	5	5	5	5	5	5	5	4	4	5	3
2	1	1	1	1	0	1	0	0	0	1	0	0	0	1	1	3	3	3	3	4	3	4	5	5	5	4	5	3	4	4	2	4	4	4	4	4	3	4	5	5	5	5	5	5	5	5	5	4	5
2	1	1	1	1	0	1	1	0	0	0	0	0	0	1	1	4	4	4	4	4	4	3	3	4	5	5	4	4	5	5	2	5	4	2	4	4	3	4	5	5	5	5	4	5	4	4	4	4	5
1	1	1	1	1	0	1	0	0	1	0	0	0	0	1	1	4	4	4	3	3	3	3	2	4	3	4	5	3	4	5	3	4	4	2	4	2	3	3	5	5	5	4	4	4	4	4	4	3	3
1	1	1	1	1	0	1	0	0	0	1	0	0	0	4	2	4	3	4	2	2	4	3	3	3	5	5	4	4	3	4	4	3	2	4	3	4	4	4	4	3	4	4	3	3	3	3	3	3	4
1	1	1	1	1	0	1	0	1	0	0	0	0	0	2	2	4	4	5	2	3	4	4	4	4	3	3	3	3	5	5	4	3	4	5	3	3	4	4	3	3	5	4	5	5	5	5	4	5	4
1	1	1	1	1	0	1	1	0	0	1	0	0	0	3	3	4	4	3	3	3	1	3	3	3	4	3	3	1	4	5	1	3	3	1	3	3	3	3	3	3	3	4	3	3	3	3	3	1	1
2	1	1	1	1	0	1	0	0	1	0	0	0	0	2	3	4	4	3	3	5	3	3	3	3	3	3	4	3	4	4	3	3	3	3	3	3	3	3	2	2	3	3	4	4	3	4	3	3	5
2	1	1	1	1	0	1	1	1	0	1	1	0	0	1	2	3	3	3	3	3	3	3	2	3	3	3	3	4	3	3	5	3	5	5	3	3	3	3	3	3	3	3	3	3	3	3	3	3	3
1	1	1	1	1	0	1	0	0	0	0	1	0	0	2	2	2	2	2	1	1	2	2	2	2	3	3	3	5	3	4	1	1	1	2	3	3	3	3	3	3	3	3	3	3	3	3	2	2	4
2	2	1	1	1	0	1	0	0	1	0	0	0	1	2	1	5	5	5	3	3	5	5	4	4	5	5	5	5	5	5	5	4	5	5	5	5	5	5	5	5	5	5	5	5	5	5	5	5	5
1	3	1	1	1	0	1	0	1	0	1	0	0	0	2	2	5	5	4	4	4	2	3	2	5	4	4	3	5	5	4	5	5	5	5	5	5	5	5	5	5	4	2	5	5	4	2	5	5	5
1	4	1	1	1	0	1	0	0	1	1	1	0	0	3	4	5	5	5	4	4	5	5	5	5	5	5	5	5	5	5	5	4	5	5	5	5	5	5	5	5	5	5	5	5	5	5	5	5	5
2	4	1	1	1	0	1	0	0	0	1	0	0	0	1	3	5	5	4	4	4	5	5	5	5	5	5	5	5	5	5	5	5	5	5	5	5	5	5	5	5	5	5	5	5	5	5	5	5	3
1	4	1	1	1	0	1	0	0	0	1	0	0	0	2	3	4	4	4	4	4	5	3	3	4	4	3	4	5	4	5	5	5	5	5	5	5	5	5	5	5	5	5	5	5	5	5	5	5	4
1	4	1	1	1	0	1	0	0	1	0	0	0	1	2	1	5	5	4	5	5	5	5	5	4	3	4	5	4	5	5	5	5	5	5	5	5	5	5	5	5	5	5	5	3	5	5	5	5	5
1	5	1	1	1	0	1	0	0	1	1	1	0	0	3	4	5	5	5	3	4	5	5	5	5	5	5	5	5	5	5	5	5	5	5	5	5	5	5	5	5	5	5	5	5	5	5	5	5	5
1	5	1	1	1	0	1	1	0	1	1	0	0	0	2	1	3	3	1	5	1	1	1	3	4	3	3	3	3	3	3	3	3	2	3	3	3	3	3	5	4	4	4	5	3	3	3	3	3	4
2	4	4	5	1	1	0	0	1	1	0	0	0	0	4	2	5	5	5	5	5	3	3	3	3	5	5	5	5	5	3	4	5	4	4	5	3	3	5	5	3	5	4	5	5	5	5	5	5	4
2	4	1	5	1	1	0	1	0	0	0	1	0	0	4	3	3	3	4	3	2	2	3	4	4	4	3	5	3	4	4	3	3	3	2	3	3	4	3	3	3	4	3	1	2	1	3	4	4	3
2	4	4	4	1	1	0	0	0	0	0	0	0	0	4	3	5	4	5	4	4	2	4	2	5	3	2	4	3	2	3	4	3	4	3	3	3	3	3	3	3	3	3	5	5	5	5	4	4	4
2	4	4	5	1	1	0	0	0	0	1	0	0	0	1	3	3	3	3	3	3	3	4	2	3	3	3	3	4	3	3	3	3	3	3	3	3	3	3	4	4	4	4	3	3	3	3	3	3	3
2	4	4	5	1	1	0	0	0	0	0	0	0	0	1	3	4	4	3	4	4	4	3	3	3	5	5	5	3	5	5	3	3	3	2	3	3	3	3	3	3	3	3	3	3	3	3	3	3	4
2	4	4	5	1	1	0	0	0	0	1	0	0	0	1	3	4	4	2	4	3	2	2	4	5	4	4	4	2	5	5	3	3	3	4	3	3	3	3	3	3	3	3	5	5	5	5	4	4	4
2	4	4	5	1	1	0	1	0	0	1	0	0	0	1	3	5	5	3	4	5	4	2	2	2	3	3	3	5	4	4	2	2	2	3	3	3	3	3	5	4	5	5	2	5	5	5	3	3	3
2	4	3	5	1	0	0	0	0	0	0	1	0	0	3	1	3	3	4	3	3	3	4	3	4	5	4	5	3	4	4	2	4	4	4	4	4	3	3	4	4	3	4	4	4	3	4	4	4	5
2	4	3	5	1	0	0	0	1	0	1	0	0	0	4	1	5	5	5	4	4	4	4	5	4	4	4	3	4	3	3	3	5	4	4	4	4	2	3	4	4	3	3	4	4	4	4	4	4	2
1	4	3	4	1	0	0	1	0	0	0	1	0	0	4	3	4	4	4	4	4	3	4	4	3	4	4	4	3	3	3	3	3	3	1	3	3	3	3	3	3	3	3	5	5	4	4	4	4	3
1	4	3	4	1	0	0	0	0	1	1	0	0	0	4	3	3	3	3	3	3	3	3	3	3	3	3	3	2	3	3	4	5	4	4	3	3	3	3	4	4	4	4	1	3	3	2	3	3	3
2	4	3	5	1	0	0	0	0	1	1	0	0	0	4	3	3	3	3	3	3	3	5	4	4	3	3	3	4	4	2	2	3	2	3	3	3	3	3	4	4	5	5	3	3	4	3	3	3	3
1	4	3	5	1	0	0	0	0	0	0	1	0	0	2	3	3	3	3	3	2	3	2	2	2	4	4	4	4	2	3	3	2	3	3	3	3	3	3	4	3	3	3	3	4	3	2	4	4	3
2	4	3	5	1	0	0	0	1	1	0	0	0	0	1	2	4	5	4	3	3	5	5	5	3	4	4	4	4	3	3	3	3	3	3	3	3	3	3	4	4	4	4	5	4	5	5	2	2	3
2	5	3	5	1	0	0	0	0	0	1	0	0	0	3	1	5	4	4	4	5	3	3	4	4	4	3	4	4	4	4	3	4	4	3	4	4	4	4	4	4	4	4	4	4	4	4	4	4	4
2	4	1	5	1	0	0	0	1	1	0	0	0	0	1	2	3	4	4	3	3	3	3	3	3	4	3	3	3	4	3	4	4	3	4	3	3	3	4	3	3	3	4	3	3	4	3	3	3	4
2	2	4	4	1	0	0	0	0	1	1	0	0	0	4	3	4	4	3	4	4	4	2	4	3	4	2	4	3	4	4	3	3	3	3	3	3	3	3	3	3	3	3	4	3	4	4	4	4	5
1	5	4	4	1	0	0	0	0	0	0	0	0	0	4	3	4	4	4	4	4	3	3	3	3	4	4	3	4	4	4	5	4	5	5	3	3	3	3	2	5	5	5	3	4	4	4	4	4	4
1	1	3	4	1	1	0	0	0	0	0	0	0	0	1	2	2	3	4	3	3	4	2	3	4	5	5	5	3	5	4	4	4	2	3	4	3	4	4	4	5	5	5	4	3	3	3	4	4	3
2	2	3	4	1	1	0	0	1	0	1	0	0	0	4	1	4	4	5	3	4	3	1	4	5	4	4	5	4	4	5	2	4	2	3	4	4	4	4	5	5	5	5	4	4	4	3	4	4	4
2	2	3	4	1	1	0	0	0	0	0	1	0	0	3	1	5	4	4	3	3	4	4	4	4	3	2	3	4	4	4	3	4	4	4	4	4	3	4	4	4	4	4	4	3	3	3	3	3	3
2	3	3	4	1	1	0	0	1	0	0	0	0	0	2	4	4	4	4	5	5	2	4	2	5	5	5	5	4	5	4	4	4	3	3	4	4	3	4	4	4	4	4	4	3	4	4	4	3	5
2	3	3	4	1	0	0	0	0	0	0	0	0	0	3	3	2	3	3	3	3	4	1	1	2	4	4	4	3	5	4	4	4	3	3	4	3	4	4	4	4	5	5	5	5	4	5	5	5	3
1	3	3	4	1	0	0	1	0	0	0	0	0	0	1	2	4	4	5	4	3	3	2	4	4	5	5	4	3	5	5	4	4	5	5	4	3	4	4	2	2	2	4	5	5	5	5	4	5	5
2	3	3	4	1	0	0	0	1	1	0	0	0	0	4	2	4	1	1	1	2	2	3	3	3	1	2	4	1	3	4	2	2	2	2	3	2	5	3	3	3	2	1	3	2	5	3	5	5	4
1	1	2	4	1	0	0	0	0	0	0	1	0	0	1	2	3	3	4	4	3	4	3	2	4	5	5	5	4	4	4	2	5	4	5	4	3	3	3	5	5	5	5	4	5	4	4	3	3	4
1	1	2	4	1	1	0	1	0	0	0	1	0	0	3	1	4	3	3	4	3	4	4	4	3	5	5	5	4	5	5	2	4	3	4	4	3	3	3	5	5	4	4	4	4	4	4	4	4	4
1	2	2	4	1	0	0	0	0	0	1	1	0	0	3	3	2	3	3	4	4	3	3	1	3	2	2	3	3	2	2	3	3	3	3	3	3	3	3	4	3	4	4	2	3	3	1	3	5	3
1	2	2	4	1	0	0	0	0	0	1	1	0	0	2	3	4	4	4	3	3	1	3	4	2	3	2	4	3	3	3	2	1	1	3	3	3	3	3	5	4	5	5	4	3	4	4	2	2	3
1	2	2	4	1	1	0	0	0	0	1	0	0	0	1	2	2	4	3	5	5	1	1	3	1	1	3	1	5	4	4	3	3	3	2	3	3	3	3	5	4	5	5	3	3	3	3	3	3	1
1	3	2	4	1	0	0	1	0	0	0	0	0	0	1	2	3	2	4	4	3	3	4	3	4	5	3	3	3	3	4	4	4	3	4	4	3	3	3	4	3	3	3	5	5	5	5	3	4	3
2	3	2	4	1	0	0	0	0	1	0	0	0	0	1	3	5	3	5	4	4	5	5	5	1	5	5	5	4	2	5	4	5	4	2	3	4	3	2	5	5	5	5	4	4	4	5	3	2	4
2	3	2	4	1	1	0	0	0	1	0	1	0	0	1	3	2	3	2	3	4	4	4	2	5	4	4	3	4	4	3	3	2	3	2	3	3	3	3	3	3	3	3	2	2	2	2	4	4	4
2	2	1	4	1	0	0	0	1	0	1	0	0	0	4	1	5	5	5	4	4	5	5	5	5	5	5	5	5	5	5	5	5	5	4	5	5	5	5	5	5	5	5	5	5	5	5	5	5	5
1	2	1	4	1	1	0	0	0	0	0	1	0	0	3	1	4	3	5	4	4	4	5	5	5	4	4	4	4	5	5	2	5	3	2	5	5	5	5	5	5	5	4	5	5	5	4	5	5	5
2	5	1	4	1	0	0	0	0	0	1	1	0	0	3	3	4	3	4	4	4	5	5	5	5	5	4	5	3	5	5	5	5	5	5	5	5	5	5	4	4	4	5	4	4	4	5	5	5	5
1	2	1	4	1	0	0	0	0	0	1	0	0	0	3	1	4	5	4	4	4	5	5	5	5	5	5	5	5	5	5	3	4	3	3	5	5	5	5	3	2	2	3	5	4	4	4	4	4	5
1	2	1	4	1	0	0	0	0	0	1	1	0	0	1	4	5	4	4	4	3	5	5	5	5	5	5	5	3	5	5	5	4	5	5	5	5	5	5	5	3	5	5	5	3	5	5	5	3	5
1	1	4	3	1	0	0	0	0	1	1	0	0	0	4	3	5	5	5	5	5	5	5	5	3	5	5	5	5	5	3	3	4	3	3	5	5	5	5	5	5	5	5	5	5	5	5	5	5	5
1	2	1	3	1	1	0	0	0	0	0	1	0	0	2	3	3	5	5	4	4	3	4	4	5	5	5	4	4	5	5	5	5	5	5	4	5	5	4	5	5	4	5	5	5	5	5	5	4	5
1	2	1	3	1	1	0	0	0	1	0	0	0	0	3	2	5	4	5	4	4	4	5	3	4	5	4	5	5	5	5	5	5	5	5	4	5	5	4	5	2	3	4	5	4	5	5	5	5	5
1	2	4	3	1	1	0	1	0	0	1	0	0	0	1	3	4	3	5	4	3	3	4	4	4	4	5	5	4	5	3	3	3	4	3	4	5	4	4	4	4	4	4	5	5	5	5	5	5	5
2	2	3	3	1	1	0	0	0	1	0	0	0	0	1	3	4	5	4	5	4	4	5	4	5	5	5	4	5	5	5	5	5	5	5	4	5	5	4	4	5	5	4	4	3	5	4	3	3	5
2	3	3	3	1	1	0	0	0	1	0	0	0	0	1	3	5	4	3	4	4	4	4	4	5	5	5	3	4	5	3	5	5	5	5	5	3	5	4	5	3	5	5	5	3	5	4	4	5	5
1	3	3	3	1	1	0	0	0	0	1	0	0	0	3	1	1	3	4	3	3	4	4	2	3	4	4	3	3	3	3	4	4	4	4	3	3	4	3	3	3	4	5	5	5	5	5	3	3	3
1	3	3	3	1	1	0	0	0	0	0	1	0	0	1	2	2	2	4	4	3	3	4	4	3	3	2	2	3	3	4	4	4	3	2	3	3	4	3	3	3	4	3	5	5	4	5	4	4	2
2	5	3	3	1	0	0	1	0	0	1	0	0	0	2	2	4	5	4	4	3	4	4	3	4	5	5	5	4	5	4	4	4	4	4	4	4	4	4	4	4	4	4	4	4	4	4	4	4	3
2	1	2	3	1	0	0	0	1	1	0	0	0	0	4	2	5	5	4	4	4	3	3	4	5	5	5	4	5	5	5	5	5	5	5	5	5	5	5	5	5	4	5	5	5	4	5	5	5	5
2	1	2	3	1	0	0	0	0	0	0	0	0	0	1	3	5	5	4	4	4	5	3	3	5	5	5	4	4	5	4	5	5	5	5	5	5	5	5	4	3	4	3	4	3	4	3	5	5	5
2	1	2	3	1	0	0	0	0	0	0	1	0	0	2	3	5	5	4	3	3	5	3	3	4	5	4	4	4	5	5	5	5	5	4	5	5	5	5	5	5	5	5	5	5	3	4	5	5	5
1	1	2	3	1	0	0	0	0	0	1	0	0	0	2	2	2	3	4	3	3	1	2	2	2	2	2	2	5	4	4	2	2	2	3	3	3	3	3	3	4	5	4	4	5	4	4	2	2	1
1	2	2	3	1	0	0	1	0	0	1	0	0	0	1	3	5	5	5	4	4	4	5	5	4	5	5	5	5	5	5	5	5	5	5	5	5	5	5	5	5	5	5	5	5	5	5	5	5	5
2	5	2	3	1	0	0	0	0	0	1	0	0	0	1	3	5	5	4	4	4	5	5	5	5	5	5	4	4	5	5	5	5	5	5	5	5	5	5	5	4	4	4	5	4	4	4	5	3	5
2	5	2	3	1	0	0	0	0	0	0	0	0	0	4	3	5	5	4	4	4	5	5	5	5	5	5	4	5	5	5	5	5	5	5	5	5	5	5	5	5	4	5	5	5	4	5	5	5	5
2	2	2	3	1	0	0	0	0	1	1	0	0	0	2	2	5	5	5	5	5	3	3	3	4	4	4	4	3	5	4	5	5	5	5	5	5	5	5	4	4	4	3	5	4	4	3	4	4	5
2	2	2	3	1	0	0	0	0	0	1	0	0	0	1	2	4	5	4	4	4	4	5	5	4	3	5	5	5	3	4	5	5	5	5	4	5	5	4	4	5	5	4	4	4	4	4	5	5	5
2	2	2	3	1	0	0	0	0	0	0	0	0	0	1	2	5	5	4	4	4	5	5	4	5	4	4	4	2	5	5	4	4	4	3	4	4	5	5	4	3	4	4	4	3	4	4	5	5	5
2	2	2	3	1	0	0	0	0	0	1	0	0	0	3	2	3	4	4	5	5	5	5	4	5	5	5	4	4	4	4	3	4	3	3	4	4	5	5	5	5	5	5	5	5	5	4	4	5	3
1	2	2	3	1	0	0	0	1	1	0	1	0	0	3	2	4	4	4	4	4	5	5	5	4	5	5	5	5	5	4	2	4	3	2	4	4	5	4	5	5	5	5	4	4	4	5	5	4	5
2	2	2	3	1	0	0	0	0	1	0	1	0	0	1	3	5	5	5	5	5	5	5	4	4	5	5	5	5	5	4	4	4	4	4	4	4	4	5	5	3	5	5	5	3	5	5	5	5	5
2	2	2	3	1	0	0	0	0	0	1	0	0	0	2	2	4	4	4	5	4	4	3	4	4	4	4	4	4	4	4	4	4	5	4	4	4	4	4	4	5	4	4	4	5	4	4	5	5	4
1	2	2	3	1	0	0	0	0	0	1	1	0	0	1	4	3	4	4	5	5	3	3	3	4	4	4	5	4	4	4	4	4	4	4	4	4	4	4	5	5	4	5	3	3	4	4	4	4	5
2	2	2	3	1	0	0	0	0	0	0	1	0	0	1	2	3	3	4	4	3	2	3	4	4	1	3	4	3	4	5	3	3	2	4	3	3	4	3	3	3	4	4	4	4	4	3	3	3	4
2	2	2	3	1	0	0	0	0	0	1	0	0	0	1	2	1	1	2	4	4	4	4	3	4	3	3	5	5	5	4	1	4	1	1	3	2	3	3	3	2	3	3	3	2	3	3	4	3	3
1	3	2	3	1	0	0	0	0	0	0	0	0	0	1	2	3	2	4	4	5	3	3	2	3	4	4	4	3	4	4	3	3	3	3	3	3	3	3	3	3	3	3	4	4	5	4	4	4	4
1	3	2	3	1	1	0	0	0	0	1	0	0	0	3	2	2	2	2	2	2	3	2	1	2	2	3	2	4	3	4	2	2	1	2	3	3	3	3	3	3	3	3	3	3	3	3	4	4	3
1	2	1	3	1	1	0	0	0	0	0	0	0	0	1	2	3	4	5	4	3	3	4	3	4	5	5	5	4	3	3	3	5	3	3	5	2	4	5	5	2	4	5	3	3	4	4	4	5	5
1	2	1	3	1	1	0	0	0	1	0	0	0	0	3	3	3	3	4	4	3	5	5	5	5	5	5	5	5	4	4	4	5	4	4	4	5	5	5	4	4	4	4	5	5	4	5	5	5	5
1	3	1	3	1	1	0	0	0	1	0	1	0	0	2	1	3	3	3	5	5	4	2	3	3	5	5	5	4	4	3	5	4	5	4	5	3	3	4	3	3	3	3	4	4	4	4	5	4	5
1	5	1	3	1	1	0	0	0	1	0	0	0	0	2	1	4	4	4	4	4	4	4	4	4	4	4	4	4	4	4	4	4	5	5	4	4	4	4	5	4	4	4	5	4	4	4	4	4	5
2	3	2	2	1	1	0	0	0	1	0	0	0	0	3	2	3	3	3	4	4	3	3	3	3	4	4	4	4	5	5	5	5	5	5	5	3	5	3	5	3	5	5	5	3	5	3	5	5	5
2	3	2	2	1	1	0	0	0	1	0	0	0	0	3	3	4	3	4	4	4	4	4	3	5	4	5	5	3	4	4	3	3	3	3	3	3	3	4	3	3	3	4	5	5	4	5	3	4	4
2	3	2	2	1	1	0	0	0	1	0	0	0	0	2	1	4	4	3	3	4	3	3	1	4	3	4	4	3	5	4	5	1	5	1	3	3	3	4	3	3	3	4	3	3	4	3	4	5	3
2	3	2	2	1	1	0	0	0	1	0	0	0	0	1	3	3	3	3	3	3	3	3	3	3	3	3	3	3	4	5	3	2	4	3	3	3	3	3	3	3	3	3	4	3	3	3	4	3	3
2	3	2	2	1	1	0	0	0	0	0	0	0	0	1	3	2	3	4	4	4	2	4	3	4	5	5	5	4	4	4	4	1	2	3	3	3	2	1	5	3	4	3	3	3	2	1	5	1	1
2	3	2	2	1	1	0	0	0	1	0	1	0	0	2	1	4	4	3	2	2	4	3	2	4	2	1	1	4	5	4	3	4	3	4	3	2	3	3	3	2	5	3	3	2	3	3	3	4	5
2	3	2	2	1	1	0	0	0	1	0	0	0	0	2	1	4	4	3	3	3	3	3	1	4	1	1	1	3	3	5	3	4	4	4	3	2	1	4	3	2	3	3	4	3	3	4	4	4	4
2	3	2	2	1	1	0	0	0	1	0	0	0	1	1	1	3	1	3	2	2	2	3	3	4	1	1	1	3	1	1	1	1	1	1	3	2	1	4	3	2	3	3	3	4	4	4	3	3	1
2	3	2	2	1	1	0	0	0	1	0	0	0	0	3	3	4	3	4	2	2	4	4	3	5	5	5	5	4	4	3	2	4	1	1	2	5	5	5	3	1	1	2	4	4	4	3	1	1	4
2	4	2	2	1	1	0	0	0	1	0	0	0	0	2	1	5	5	3	3	4	3	4	4	4	3	4	4	4	5	5	4	3	4	4	4	4	4	4	3	3	2	3	3	3	4	4	4	4	4
2	4	2	2	1	1	0	0	0	1	0	1	0	0	1	1	4	5	4	4	4	4	3	4	4	4	3	4	4	4	3	1	5	3	4	4	4	4	3	5	4	5	4	4	4	4	4	4	4	4
2	1	1	2	1	1	0	0	0	0	1	1	0	0	2	3	4	4	4	4	4	2	3	3	4	5	5	4	4	5	5	5	5	5	5	5	5	5	5	5	5	5	5	5	5	5	5	5	5	5
2	1	1	2	1	1	0	0	1	1	0	1	0	0	3	2	4	3	1	5	4	4	2	3	3	4	4	5	3	3	4	3	3	3	3	3	3	4	3	3	3	4	5	5	5	5	5	3	4	3
2	1	1	2	1	1	0	0	0	1	0	0	0	0	1	2	1	2	2	5	5	1	2	2	2	5	5	4	4	1	1	3	2	3	3	3	3	3	3	3	3	3	3	3	2	3	3	3	5	3
2	1	1	2	1	1	0	0	0	1	0	0	0	0	2	1	3	3	3	2	2	4	3	3	3	4	4	3	4	2	2	2	2	2	1	3	3	3	3	3	3	3	3	3	3	3	3	4	3	2
1	1	1	1	1	1	0	1	0	0	0	1	0	0	2	3	5	5	5	5	3	5	5	5	5	1	1	3	5	3	4	5	4	5	4	3	3	3	3	3	3	3	3	3	3	3	3	4	3	1
1	1	1	1	1	1	0	1	0	0	0	1	0	0	2	3	5	5	5	5	5	5	5	5	5	3	4	4	5	4	3	1	3	3	1	2	5	5	5	3	2	1	4	5	2	5	5	1	5	1
1	4	1	1	1	1	0	1	0	0	1	0	0	0	1	2	5	5	5	5	5	5	5	5	4	5	3	3	2	5	5	3	5	5	4	5	5	5	5	5	5	5	5	5	5	5	5	5	5	5
1	1	3	1	1	1	0	0	1	1	0	1	0	0	3	2	5	5	5	3	3	5	5	5	5	5	5	5	5	5	5	5	5	5	5	5	5	5	5	5	5	5	5	5	5	5	5	5	5	5
1	1	3	1	1	1	0	0	0	0	1	1	0	1	2	3	5	4	5	4	4	5	5	5	5	5	5	4	5	3	5	5	5	5	5	5	5	5	5	5	5	5	5	5	5	5	5	5	5	5
2	1	3	1	1	1	0	0	0	0	0	1	0	0	3	3	4	4	5	4	4	4	2	3	5	4	4	4	4	5	4	5	4	5	4	4	4	4	4	4	4	4	4	5	5	5	4	5	5	5
1	1	3	1	1	1	0	0	0	0	0	0	0	0	1	2	4	3	4	3	3	2	3	3	2	4	5	5	4	5	3	3	5	3	4	4	4	4	4	3	3	3	2	4	4	3	4	5	4	3
2	1	3	1	1	1	0	0	0	1	0	0	0	0	1	2	3	3	4	5	4	3	3	3	4	5	5	4	4	5	4	3	3	2	3	4	4	4	4	4	4	4	4	4	4	4	3	3	4	4
2	1	3	1	1	1	0	0	1	1	0	0	0	0	1	2	5	5	5	3	2	3	3	3	4	3	4	4	4	4	4	3	4	2	4	3	4	4	4	4	4	4	4	3	3	4	5	4	4	5
2	2	3	1	1	1	0	0	0	0	1	0	0	0	3	1	5	5	5	4	4	5	5	5	5	4	5	4	5	4	4	5	5	5	5	5	5	5	5	5	5	5	5	2	2	3	2	5	5	4
2	3	3	1	1	1	0	0	0	0	1	0	0	0	1	2	5	5	5	4	4	5	5	5	5	5	5	5	5	5	5	5	5	5	5	5	5	5	5	5	5	5	5	5	5	5	5	5	5	5
2	3	3	1	1	1	0	0	0	1	0	0	0	0	2	1	4	3	4	4	4	4	5	3	4	5	5	5	3	5	4	4	4	4	4	4	4	5	4	5	5	4	5	5	2	4	5	5	5	4
1	3	3	1	1	1	0	0	0	1	0	0	0	0	3	2	4	5	4	3	3	3	3	3	3	3	1	2	5	3	5	2	4	4	4	3	3	5	4	3	4	3	2	5	3	4	4	4	2	3
1	3	3	1	1	1	0	0	0	1	0	0	0	0	1	3	5	5	5	4	3	3	3	4	3	5	5	5	5	3	4	4	4	3	3	3	3	5	4	3	4	3	2	5	4	4	4	5	3	3
2	3	3	1	1	1	0	0	0	1	0	0	0	0	3	3	4	3	3	2	3	3	3	3	5	4	4	4	3	2	4	3	5	3	4	3	3	3	4	3	3	3	5	5	4	4	4	4	3	3
1	3	3	1	1	1	0	1	0	0	0	1	0	0	3	1	4	4	4	4	4	4	4	4	3	4	4	3	3	4	3	3	3	3	3	3	3	3	3	3	3	3	3	5	5	5	5	2	1	3
2	4	3	1	1	1	0	0	0	1	1	0	0	0	4	3	5	5	5	3	4	5	5	5	5	5	5	5	5	5	5	5	5	5	4	5	5	5	5	5	5	5	5	5	5	5	5	4	3	5
2	4	3	1	1	1	0	0	0	0	1	1	0	1	2	3	4	5	5	4	4	5	5	5	5	5	4	5	4	5	4	4	4	4	2	4	4	5	4	5	5	4	5	5	5	5	5	5	5	4
1	1	2	1	1	1	0	0	0	0	1	1	0	0	2	3	4	5	4	4	4	5	4	3	4	4	4	5	5	3	4	3	4	3	5	5	5	5	5	2	4	3	3	3	2	1	3	4	4	5
2	1	2	1	1	1	0	0	0	1	1	0	0	0	4	3	3	4	4	4	4	2	2	1	4	4	5	4	5	5	5	5	5	5	5	5	5	5	5	5	5	5	5	5	5	5	5	4	5	5
1	1	2	1	1	1	0	1	0	1	0	0	0	0	2	2	4	4	3	4	3	3	4	3	3	5	5	3	3	5	5	3	4	4	4	4	5	4	5	5	5	5	4	4	4	5	4	4	4	4
2	1	2	1	1	1	0	1	0	0	0	1	0	0	4	3	4	5	4	2	2	2	2	2	4	4	5	4	4	2	5	5	5	5	4	4	4	4	4	4	4	4	4	4	4	4	4	4	5	5
1	1	2	1	1	1	0	0	0	0	1	0	0	0	3	1	4	4	3	5	4	2	2	3	3	4	4	4	3	4	4	4	4	2	3	4	2	3	3	4	2	3	3	4	3	3	3	4	3	4
1	1	2	1	1	1	0	0	1	0	0	0	0	0	2	4	3	3	4	3	3	4	2	3	4	4	4	4	4	5	5	3	4	3	5	3	4	4	4	2	5	4	3	3	3	3	3	4	3	3
1	1	2	1	1	1	0	1	0	0	1	0	0	0	2	2	4	3	2	5	5	3	3	1	3	3	5	3	4	4	4	3	3	2	3	3	3	3	3	4	4	3	3	3	3	3	3	5	3	3
1	1	2	1	1	1	0	1	0	0	0	1	0	0	2	3	2	2	2	4	5	2	3	3	3	4	4	5	4	2	2	2	4	2	3	3	3	3	3	2	2	3	3	4	4	3	4	2	2	2
1	1	2	1	1	1	0	1	0	0	1	0	0	0	1	2	2	2	2	3	4	2	2	3	3	3	5	4	4	2	2	2	2	2	2	3	3	3	3	4	4	3	3	3	3	4	3	2	2	4
1	1	2	1	1	1	0	0	0	1	1	0	0	0	4	3	1	1	3	4	4	3	2	2	4	2	3	4	5	4	4	2	1	1	2	3	2	5	3	3	3	2	1	3	2	5	3	3	3	5
1	1	2	1	1	1	0	0	0	1	0	1	0	0	2	3	4	3	3	4	4	1	1	2	1	4	1	1	4	4	4	3	4	3	3	3	2	5	3	3	3	2	1	3	2	5	3	4	4	2
2	5	2	1	1	1	0	0	0	0	1	1	0	0	2	2	4	4	3	4	4	5	5	5	5	5	5	5	5	5	5	5	5	5	5	5	5	5	5	5	5	5	5	5	5	5	5	5	5	5
2	2	2	1	1	1	0	0	0	0	1	1	0	0	2	2	5	3	4	4	4	4	5	5	4	5	5	4	5	3	5	3	5	2	3	5	5	5	5	5	5	5	5	3	4	4	4	5	5	4
2	2	2	1	1	1	0	0	0	1	0	1	0	0	2	3	4	5	5	4	3	5	3	4	4	4	5	5	4	5	5	5	3	5	5	4	5	4	5	5	3	5	4	4	4	4	5	4	5	5
1	2	2	1	1	1	0	0	0	1	0	0	0	0	1	2	4	4	3	3	4	4	4	4	4	4	4	4	4	4	4	3	5	2	4	4	4	4	4	4	4	4	4	4	4	4	4	5	4	5
1	2	2	1	1	1	0	0	0	0	0	1	0	0	2	2	4	4	4	5	4	4	4	4	4	3	3	4	4	5	4	4	4	5	5	4	4	4	4	4	4	5	4	4	4	5	4	4	4	4
1	2	2	1	1	1	0	0	0	0	1	1	0	1	2	3	4	4	4	3	4	5	5	5	4	4	4	5	4	4	3	4	5	4	4	4	4	4	4	3	3	4	3	4	4	4	4	5	3	5
1	3	2	1	1	1	0	0	0	0	0	0	0	0	3	3	3	3	4	4	4	4	4	3	4	5	4	3	4	4	4	5	5	5	5	4	4	4	4	4	4	4	4	4	4	4	4	4	4	4
1	3	2	1	1	1	0	0	0	0	1	0	0	0	3	1	4	4	5	5	5	1	5	5	5	5	5	5	5	3	5	5	5	5	5	3	5	5	5	4	5	5	5	4	5	4	4	4	4	4
1	3	2	1	1	1	0	0	1	0	0	0	0	1	3	3	5	5	5	4	3	4	5	5	3	1	3	2	3	3	2	3	4	3	3	3	3	5	5	3	4	3	2	3	3	4	3	5	5	3
2	3	2	1	1	1	0	0	0	0	0	1	0	0	3	3	3	4	3	3	2	4	3	3	3	4	5	4	3	3	2	5	3	5	4	3	3	5	4	3	3	5	4	3	3	3	4	4	3	1
1	3	2	1	1	1	0	0	1	0	0	0	0	0	2	4	3	2	3	4	4	4	4	5	1	2	2	2	3	4	3	3	5	3	5	3	3	3	3	5	5	5	5	2	3	3	3	3	2	4
2	4	2	1	1	1	0	0	1	0	1	1	0	0	2	1	3	3	3	2	3	3	3	3	3	3	3	3	3	3	3	4	4	3	4	3	3	3	3	4	4	4	4	4	5	4	4	3	4	3
2	4	2	1	1	1	0	1	0	0	0	1	0	0	2	3	3	3	3	4	1	3	3	3	3	4	4	4	1	3	3	1	3	1	1	3	3	3	3	3	3	4	4	3	3	3	3	3	3	3
2	4	2	1	1	1	0	1	0	1	0	0	0	0	2	2	5	5	5	3	2	1	1	1	3	4	4	3	3	3	3	5	4	5	5	3	3	3	3	4	3	4	3	3	4	3	3	3	3	3
2	4	2	1	1	1	0	1	0	0	1	0	0	0	1	2	3	3	3	3	3	3	2	3	3	4	4	4	4	2	3	2	2	2	2	3	3	3	3	4	4	4	5	3	3	3	3	3	3	5
1	5	2	1	1	1	0	0	0	0	0	1	0	0	2	2	2	2	4	4	4	2	1	2	2	4	3	4	4	2	2	4	4	3	4	3	3	3	3	4	4	4	4	5	5	5	5	2	2	2
1	1	1	1	1	1	0	0	0	0	1	1	0	0	2	2	5	5	5	4	4	5	5	5	5	4	3	3	5	5	5	4	5	4	4	5	5	5	5	5	5	5	5	5	5	5	5	2	1	3
1	1	1	1	1	1	0	0	0	0	1	1	0	0	1	4	5	5	4	4	4	5	5	5	5	5	5	5	5	3	1	5	5	5	5	5	5	5	5	5	5	4	5	5	5	5	5	5	3	5
2	1	1	1	1	1	0	0	0	1	0	1	0	0	1	1	5	3	5	4	4	5	4	3	4	5	5	5	5	4	4	5	5	5	5	5	5	5	5	3	2	3	3	4	3	4	4	5	5	5
2	1	1	1	1	1	0	0	1	0	1	1	0	0	2	1	4	4	5	4	4	3	3	2	3	4	4	5	2	5	5	5	5	5	5	5	5	5	5	5	5	5	5	5	5	5	5	5	3	3
2	1	1	1	1	1	0	0	0	0	0	1	0	0	3	3	3	4	5	5	5	4	4	4	4	5	5	5	4	4	4	2	4	3	3	5	5	5	5	5	5	5	5	5	4	4	3	4	4	5
2	1	1	1	1	1	0	0	1	0	0	0	0	1	3	3	5	5	5	4	4	5	3	3	4	4	4	4	4	5	5	5	4	5	5	4	4	4	4	4	4	4	4	4	4	4	4	4	4	5
2	1	1	1	1	1	0	0	1	0	1	1	0	0	2	1	4	4	4	5	5	3	4	4	4	4	4	4	4	5	5	4	4	4	4	4	4	4	4	4	4	4	4	4	4	4	4	5	5	4
1	1	1	1	1	1	0	0	0	1	0	1	0	0	1	3	4	4	4	3	4	4	2	3	5	4	4	4	3	3	3	4	4	3	3	4	3	3	3	2	4	3	3	4	4	4	4	3	3	3
1	1	1	1	1	1	0	0	0	1	1	0	0	0	4	3	4	3	3	4	4	4	5	5	5	3	3	4	3	3	4	3	3	3	3	4	3	3	3	5	5	5	5	4	4	4	4	5	4	5
1	1	1	1	1	1	0	1	0	0	0	0	0	0	1	2	4	4	4	3	3	3	4	4	4	4	3	4	4	5	3	4	4	4	3	3	4	4	4	5	5	5	5	3	3	3	3	3	3	4
1	1	1	1	1	1	0	0	0	0	0	0	0	0	3	3	4	4	4	4	3	2	2	3	3	5	4	5	5	5	5	3	5	4	4	3	3	4	4	3	3	5	4	4	4	3	3	5	5	3
1	1	1	1	1	1	0	1	0	1	0	0	0	0	2	2	4	4	3	5	5	4	4	3	4	3	3	3	3	4	3	3	3	3	3	3	3	4	4	3	3	5	4	5	5	5	5	5	5	3
1	1	1	1	1	1	0	1	0	0	1	0	0	0	2	2	3	3	3	3	2	3	3	2	3	3	3	3	2	3	3	3	3	1	2	3	3	3	3	3	3	4	4	4	4	4	3	3	3	3
1	1	1	1	1	1	0	0	0	1	1	0	0	0	2	2	1	3	1	3	3	2	3	3	1	2	1	3	4	2	3	3	3	2	3	3	3	3	3	3	3	3	3	3	3	3	3	5	3	3
1	3	1	1	1	1	0	0	0	0	0	0	0	0	1	2	5	5	5	4	4	5	5	5	5	4	4	5	4	5	5	5	4	5	5	5	5	5	5	5	5	5	5	5	5	5	5	5	5	5
2	3	1	1	1	1	0	0	0	1	0	0	0	1	1	1	5	5	4	4	4	4	5	5	5	4	2	4	4	5	4	4	5	5	5	4	4	5	4	5	5	4	5	4	3	5	4	4	4	5
1	3	1	1	1	1	0	0	0	1	0	0	0	1	1	1	5	5	5	4	4	5	5	5	4	4	4	4	4	4	4	1	3	4	2	3	4	4	4	5	5	5	5	4	4	4	4	3	2	5
1	4	1	1	1	1	0	0	0	0	1	0	0	0	1	2	5	5	5	3	3	5	5	5	5	5	5	5	5	5	5	5	5	5	5	5	5	5	5	5	5	5	5	5	5	5	5	5	5	5
2	4	1	1	1	1	0	0	0	1	1	0	0	0	4	3	5	5	5	4	4	3	3	3	4	5	5	4	4	5	3	5	5	4	4	4	4	4	5	4	4	4	5	4	4	4	5	4	4	4
2	5	1	1	1	1	0	0	0	0	1	0	0	0	3	2	4	5	4	2	3	4	4	4	4	5	5	4	4	4	4	4	5	2	3	4	4	4	4	4	4	4	4	4	4	4	4	4	4	5
2	4	1	1	1	1	0	1	0	0	0	1	0	0	3	1	5	4	4	3	3	4	4	3	5	4	3	4	4	3	4	1	5	1	1	4	4	4	4	4	4	4	4	4	4	4	4	5	5	5
2	4	1	1	1	1	0	0	1	0	0	0	0	1	3	3	4	4	4	5	5	4	4	4	4	5	5	4	4	3	5	3	3	1	2	4	4	4	4	4	4	4	4	4	4	4	4	4	4	4
2	4	1	1	1	1	0	0	0	1	0	1	0	0	1	1	5	4	4	4	4	4	4	4	4	5	4	5	4	4	4	3	4	3	4	4	4	4	4	4	4	4	4	4	4	4	4	4	4	4
1	4	1	1	1	1	0	0	0	0	1	1	0	0	3	3	5	5	5	3	3	4	3	3	4	4	4	4	3	4	4	3	4	2	3	4	3	3	3	3	5	3	4	5	5	5	5	4	3	4
1	4	1	1	1	1	0	0	0	1	0	0	0	0	1	3	5	4	5	4	3	5	5	5	5	4	3	5	4	2	4	2	4	4	3	4	1	4	4	4	1	4	4	5	5	4	4	5	4	5
1	4	1	1	1	1	0	0	0	1	0	0	0	0	2	1	5	5	5	5	4	5	5	5	4	3	2	4	4	3	3	3	3	3	3	3	4	4	4	3	4	4	4	4	4	4	4	5	5	5
1	4	1	1	1	1	0	0	0	1	0	1	0	0	2	1	4	3	4	4	4	3	3	3	3	4	4	3	3	4	4	3	3	3	3	3	3	3	3	3	3	3	3	5	5	4	4	5	5	2
2	4	1	5	1	0	0	0	1	0	0	0	0	0	2	2	2	2	4	4	4	3	2	2	3	4	4	4	3	2	4	2	3	2	2	3	3	4	3	3	3	4	3	5	4	4	4	4	3	3
2	4	4	5	1	0	0	0	1	0	1	1	0	0	4	2	3	3	3	3	3	3	3	3	5	4	3	4	3	3	4	3	3	4	4	3	3	3	5	3	3	4	3	5	3	3	3	3	3	2
2	4	4	5	1	0	0	0	0	0	1	1	0	0	1	2	3	4	3	3	3	4	3	3	5	2	2	4	3	2	2	4	3	4	3	3	3	3	5	3	3	4	3	5	5	5	5	3	3	4
2	4	4	5	1	0	0	0	0	0	0	0	0	0	1	2	4	4	4	3	3	4	3	3	3	3	3	3	3	4	4	2	3	2	3	3	3	3	4	3	3	4	3	5	5	4	5	3	2	3
2	4	4	4	1	0	0	0	0	0	0	0	0	0	1	2	4	4	4	3	3	3	3	3	3	5	4	4	3	3	4	3	5	3	3	3	3	3	4	3	3	4	3	5	4	4	5	2	2	3
2	4	3	4	1	0	0	1	0	0	0	0	0	0	3	2	4	2	5	4	4	3	2	4	5	4	4	4	4	4	4	4	3	2	4	4	4	4	4	4	4	4	4	4	4	4	4	5	5	5
1	4	3	5	1	0	0	1	0	0	1	0	0	0	2	2	5	5	5	3	4	1	1	1	3	4	4	4	3	3	3	5	3	5	3	3	3	3	3	3	3	3	3	3	2	3	3	4	3	4
1	4	3	4	1	0	0	0	1	1	1	0	0	0	1	2	4	4	4	3	3	3	3	3	3	4	4	4	3	3	3	3	3	3	3	3	3	3	3	3	3	3	3	3	3	3	2	3	3	2
1	4	3	5	1	0	0	0	1	0	0	0	0	0	1	2	3	2	3	2	2	3	3	3	3	4	4	4	3	4	3	4	3	4	4	3	3	3	3	4	4	4	4	3	3	2	3	4	3	4
1	4	3	5	1	0	0	0	1	0	1	0	0	0	2	2	3	3	3	3	3	1	1	1	3	3	3	3	3	3	3	3	3	3	3	3	3	3	3	4	5	5	4	4	4	4	3	3	3	3
1	4	3	5	1	0	0	0	1	1	0	0	0	1	1	2	3	3	3	3	3	3	3	3	3	3	3	3	4	4	4	4	5	2	2	3	3	3	3	3	5	3	5	3	3	4	3	5	5	3
1	4	3	5	1	0	0	0	1	0	0	0	0	0	4	3	3	3	3	4	5	3	2	3	3	4	4	4	3	3	3	2	2	2	4	3	3	3	3	3	3	2	3	3	3	3	3	4	5	5
2	2	1	4	1	0	0	0	1	0	0	0	0	0	2	3	3	3	4	3	2	3	4	4	3	4	4	4	3	3	4	3	3	3	3	3	3	3	3	2	4	4	4	3	3	3	3	4	4	5
2	2	1	4	1	0	0	0	1	1	0	0	0	1	1	2	5	5	4	4	4	2	4	3	3	4	4	3	3	4	4	4	3	4	3	3	3	3	3	4	3	4	4	4	3	4	3	4	4	5
1	4	4	4	1	0	0	0	1	0	1	0	0	0	3	2	4	4	4	3	3	3	3	3	3	3	3	3	3	5	5	3	5	3	5	3	5	3	3	3	5	3	3	3	5	3	3	4	4	3
1	1	3	4	1	0	0	0	0	1	0	1	0	1	2	3	3	4	4	4	3	2	3	2	4	4	4	4	3	4	4	4	5	4	4	4	3	4	4	3	3	4	3	4	4	5	4	5	5	3
1	1	3	4	1	0	0	0	1	0	0	0	0	0	4	2	4	3	3	4	4	3	2	2	3	4	4	4	3	3	4	4	4	4	4	4	3	4	4	5	4	4	5	4	4	4	4	5	5	4
1	1	3	4	1	0	0	0	0	0	0	0	0	0	3	1	4	4	4	4	4	3	3	3	3	4	4	4	4	4	5	4	4	3	3	4	3	3	4	4	3	3	4	4	4	4	4	5	4	5
1	1	3	4	1	0	0	0	0	0	1	0	0	0	3	3	3	4	4	4	3	3	2	3	4	2	3	4	4	4	4	3	3	3	3	4	3	3	4	3	3	3	3	3	3	3	3	4	4	4
1	1	3	4	1	0	0	0	0	1	0	0	0	0	1	1	4	3	4	3	2	4	3	3	3	3	3	3	4	4	4	3	3	3	3	4	3	3	4	4	3	3	4	4	3	3	4	4	4	4
2	1	3	4	1	0	0	0	0	1	0	0	0	0	2	1	4	3	3	5	3	2	2	2	3	3	3	4	4	3	4	3	3	1	1	3	3	3	3	3	4	2	3	3	3	3	3	4	4	3
2	1	3	4	1	0	0	0	0	1	0	0	0	0	2	1	4	3	3	3	3	2	2	2	3	5	3	5	4	4	5	5	1	5	1	2	4	4	4	3	1	1	2	4	2	3	3	4	4	1
1	2	3	4	1	0	0	0	0	1	1	1	0	0	2	1	5	4	3	5	5	4	3	4	4	4	4	4	4	4	4	4	4	3	4	4	4	4	4	4	4	4	4	4	4	3	4	3	3	4
1	2	3	4	1	0	0	0	0	0	0	1	0	0	3	1	4	4	5	4	5	4	3	3	5	3	5	3	4	4	4	4	4	3	4	4	4	4	4	4	4	4	4	3	3	4	2	4	4	3
1	2	3	4	1	0	0	1	0	0	0	1	0	1	3	3	3	4	5	5	5	5	4	3	4	4	3	4	4	5	4	3	4	4	4	4	4	4	4	4	3	4	4	4	4	4	4	5	5	3
2	2	3	4	1	0	0	0	0	0	0	1	0	0	2	2	5	5	4	4	4	3	4	4	4	3	4	5	3	5	3	4	4	3	4	4	4	4	3	4	4	4	4	4	4	4	4	2	1	4
2	2	3	4	1	0	0	0	0	0	0	1	0	0	3	1	4	4	3	4	4	4	3	4	5	5	5	5	4	5	5	3	5	2	4	4	4	3	4	4	4	4	4	3	3	4	5	5	5	4
1	2	3	4	1	0	0	0	1	1	1	0	0	0	3	2	4	4	4	3	3	4	4	4	4	2	3	4	3	4	5	1	2	1	1	4	3	4	4	5	5	5	3	4	3	3	2	2	3	5
1	2	3	4	1	0	0	1	0	0	0	1	0	0	2	1	4	4	4	1	1	4	3	2	4	4	2	2	4	4	4	2	3	3	1	4	3	4	4	1	2	2	2	1	2	2	2	4	4	4
1	2	3	4	1	0	0	0	0	1	0	0	0	0	3	1	5	4	4	4	2	2	4	3	4	5	4	5	4	5	5	2	4	4	3	4	2	4	4	5	5	5	5	3	2	3	3	3	3	5
1	2	3	4	1	0	0	1	0	0	1	0	0	0	4	3	3	3	3	2	1	3	3	3	3	4	3	4	3	4	4	2	3	3	3	3	3	3	3	4	4	5	4	3	2	1	4	4	2	4
1	2	3	4	1	0	0	0	0	0	0	1	0	0	3	1	4	3	3	1	1	3	5	5	3	5	3	3	4	5	4	5	4	5	3	3	3	3	3	3	3	3	3	3	3	3	3	3	3	2
2	3	3	4	1	0	0	1	0	0	1	0	0	0	2	2	3	4	4	3	4	2	2	2	4	4	4	4	3	3	4	3	4	3	4	4	4	4	4	4	4	4	4	4	4	4	4	5	4	5
2	3	3	4	1	0	0	0	0	1	1	1	0	0	2	2	2	1	5	3	4	3	2	2	4	3	4	5	3	4	5	3	3	4	4	4	4	4	4	2	4	3	3	4	4	4	4	3	3	3
2	5	3	4	1	0	0	0	0	1	1	1	0	0	2	1	4	4	4	4	4	4	1	3	2	4	2	2	4	4	5	4	5	1	3	4	4	4	3	4	4	4	4	4	4	5	4	5	5	4
1	5	3	4	1	0	0	1	0	0	0	0	0	0	2	2	5	5	4	4	5	4	4	2	4	4	4	4	3	3	4	4	4	3	4	4	4	3	4	4	4	4	4	3	4	4	4	4	2	4
2	3	3	4	1	0	0	0	1	1	1	0	0	0	3	2	5	5	4	5	5	3	4	4	4	5	5	4	4	5	4	4	5	3	5	4	4	3	4	4	5	5	5	5	5	5	5	4	4	4
2	3	3	4	1	0	0	0	0	0	0	0	0	1	3	1	5	5	4	2	2	2	3	3	3	4	4	4	4	3	4	4	5	4	4	4	4	3	4	5	5	4	5	4	3	4	4	4	4	3
2	3	3	4	1	0	0	0	0	1	1	0	0	0	2	1	3	3	3	5	5	4	4	4	5	4	4	4	4	5	4	4	4	4	5	4	3	5	4	5	4	4	5	4	4	4	4	2	2	3
2	3	3	4	1	0	0	1	0	0	0	1	0	0	3	3	4	3	2	4	3	3	5	5	4	5	5	4	3	5	5	2	4	2	3	4	3	4	5	5	5	5	5	5	5	5	5	4	4	3
1	3	3	4	1	0	0	0	0	0	0	0	0	0	2	2	5	5	4	2	3	3	3	4	4	4	5	4	5	4	4	2	4	4	4	4	3	4	5	4	3	3	4	3	3	3	4	5	5	4
2	3	3	4	1	0	0	0	0	0	0	1	0	0	3	1	4	2	4	3	3	5	5	4	4	5	5	5	4	3	3	4	4	4	4	4	3	4	5	5	5	5	5	4	3	3	4	4	4	4
2	3	3	4	1	0	0	0	0	0	0	0	0	0	2	2	4	4	4	3	3	3	3	3	4	4	3	2	3	4	4	5	1	3	2	4	3	4	5	4	4	4	3	2	2	3	3	3	3	5
2	3	3	4	1	0	0	1	0	1	0	1	0	0	2	2	5	5	5	5	3	3	3	3	5	2	3	3	4	5	4	5	4	4	3	4	3	4	4	4	4	4	5	5	5	5	4	4	3	4
2	3	3	4	1	0	0	0	1	0	0	0	0	0	3	3	4	4	4	3	3	1	1	1	2	4	4	5	3	2	4	4	5	5	5	4	3	4	4	3	3	4	3	5	5	4	5	5	5	5
2	3	3	4	1	0	0	1	0	0	1	0	0	0	3	1	2	2	4	4	4	1	3	2	3	4	4	4	4	5	5	3	4	3	3	4	3	4	4	4	4	4	4	4	4	4	4	4	4	4
2	3	3	4	1	0	0	0	0	1	1	0	0	0	3	3	5	5	5	4	4	2	2	2	4	2	2	4	4	4	3	3	4	3	4	4	3	4	4	3	3	3	4	3	3	3	4	5	4	4
2	4	3	4	1	0	0	0	0	0	1	0	0	0	3	3	5	5	5	4	4	3	3	3	3	3	2	1	5	5	5	2	1	2	2	4	3	5	4	4	4	2	3	5	5	5	5	4	4	3
1	1	2	4	1	0	0	0	1	1	0	0	0	0	1	2	5	5	5	2	3	3	2	3	4	5	4	4	4	3	4	3	4	2	3	4	3	3	3	5	5	5	4	5	5	5	4	5	3	3
1	1	2	4	1	0	0	0	1	1	1	0	0	0	1	2	3	3	3	5	3	3	4	3	3	4	3	3	2	3	3	3	4	4	3	4	3	3	2	5	4	4	5	4	5	4	5	5	5	3
1	1	2	4	1	0	0	0	1	0	0	0	0	0	1	2	4	5	5	3	5	4	3	2	3	4	3	3	2	4	4	3	4	3	4	4	3	3	2	5	5	5	4	4	5	5	5	5	3	2
1	1	2	4	1	0	0	1	0	0	1	0	0	0	2	2	3	3	4	4	4	2	2	2	2	4	3	3	5	3	4	5	5	5	4	4	3	3	2	4	4	3	4	4	4	4	4	4	4	5
1	1	2	4	1	0	0	0	0	1	1	1	0	0	2	2	4	3	4	4	4	3	3	4	2	3	3	4	4	3	3	3	3	4	3	4	2	5	5	3	3	4	3	4	3	4	4	5	5	3
1	2	2	4	1	0	0	0	0	0	1	1	0	0	3	2	3	3	3	2	1	3	3	3	4	4	3	4	4	4	4	3	4	3	3	3	4	3	4	5	4	4	4	4	5	4	4	5	4	5
1	2	2	4	1	0	0	1	0	0	1	1	0	0	3	3	4	4	5	4	3	4	3	3	4	2	2	2	5	2	2	2	2	2	1	3	3	3	3	5	5	5	5	4	4	2	3	2	3	2
1	2	2	4	1	0	0	0	0	0	1	0	0	0	1	1	3	1	3	3	3	2	3	3	3	4	4	4	3	3	3	3	3	2	2	3	3	3	3	3	3	3	3	3	3	3	3	2	2	2
1	2	2	4	1	0	0	0	0	1	1	0	0	0	1	2	3	2	4	3	3	1	2	2	3	2	3	3	5	3	4	2	3	2	2	3	3	3	3	3	3	3	3	3	3	3	3	3	3	2
1	2	2	4	1	0	0	0	0	0	0	0	0	1	2	3	4	4	1	3	3	3	1	3	2	3	1	3	4	2	3	1	3	3	3	3	3	3	3	5	5	5	5	4	3	3	4	2	2	4
1	2	2	4	1	0	0	0	1	0	0	0	0	1	1	3	4	5	5	5	5	3	4	4	4	4	4	1	5	3	3	2	3	2	1	3	3	3	3	4	3	4	4	5	4	4	4	4	4	1
1	2	2	4	1	0	0	0	0	0	0	0	0	0	2	3	4	4	2	5	5	4	3	4	4	4	4	4	5	1	3	3	1	3	2	3	3	3	3	3	5	3	5	3	3	4	3	2	3	2
1	2	2	4	1	0	0	0	1	0	0	0	0	0	2	2	4	4	4	4	5	2	3	3	2	2	4	3	5	1	3	3	2	1	3	3	3	3	3	5	5	5	5	3	2	3	3	2	1	3
1	3	2	4	1	0	0	0	0	1	0	0	0	0	2	3	5	5	5	4	4	5	5	5	5	4	5	4	4	5	5	3	3	2	4	5	2	5	5	5	5	5	5	4	3	4	4	3	3	5
1	3	2	4	1	0	0	0	0	0	1	0	0	0	3	3	3	3	4	4	4	3	3	3	4	3	3	2	4	3	4	3	4	3	3	3	4	3	2	4	4	4	4	4	4	4	4	3	2	2
2	3	2	4	1	0	0	0	0	1	0	1	0	0	1	3	3	4	4	4	4	2	3	1	2	4	3	4	4	4	4	4	3	4	4	3	3	3	4	3	3	3	4	5	4	4	4	3	4	5
2	3	2	4	1	0	0	0	1	0	1	0	0	0	3	2	2	1	3	3	3	1	1	2	4	3	1	3	3	3	3	3	3	3	3	3	3	3	4	3	3	3	4	5	4	4	5	4	4	5
2	3	2	4	1	0	0	0	0	1	0	1	0	0	3	3	4	3	4	3	4	4	2	1	5	3	2	4	5	4	4	4	4	3	4	3	3	3	3	3	3	3	3	5	4	5	5	4	4	5
2	3	2	4	1	0	0	0	1	0	1	1	0	0	1	2	5	1	4	3	4	1	1	3	3	4	3	4	5	5	5	3	4	2	3	3	3	3	3	3	3	3	3	4	3	3	3	2	4	4
2	3	2	4	1	0	0	0	0	1	0	1	0	0	1	3	3	4	4	3	3	2	3	1	2	1	1	1	4	1	1	1	4	3	3	3	1	1	2	3	2	3	3	3	1	1	2	2	1	5
2	3	2	4	1	0	0	0	1	0	1	0	0	0	3	2	2	1	3	4	3	1	1	2	4	4	4	3	3	1	1	3	4	3	2	3	1	1	2	3	2	1	4	3	1	1	2	1	1	4
1	5	1	4	1	0	0	0	0	0	0	0	0	0	3	1	5	5	5	3	3	5	5	5	5	5	5	5	3	3	4	5	5	5	5	5	5	5	5	5	5	5	5	5	5	5	5	5	5	5
1	2	1	4	1	0	0	0	0	1	0	0	0	0	2	1	5	5	5	3	4	5	5	5	5	5	5	5	5	5	5	5	5	5	5	5	5	5	5	5	5	5	5	5	5	5	5	5	5	5
1	2	1	4	1	0	0	0	0	0	0	1	0	0	3	1	5	5	5	5	5	4	3	3	5	4	4	5	5	5	5	5	4	5	5	5	5	5	5	5	5	5	5	5	5	5	5	5	5	5
1	2	1	4	1	0	0	0	0	0	0	0	0	0	2	2	4	3	3	5	5	5	5	5	5	5	5	5	4	5	5	5	5	5	4	5	5	5	5	5	5	5	5	5	5	5	5	5	5	5
1	2	1	4	1	0	0	0	0	1	0	0	0	0	2	3	5	3	3	4	5	5	5	5	5	5	5	5	5	4	5	3	5	3	4	5	5	5	5	5	5	5	5	5	5	5	5	5	5	5
1	2	1	4	1	0	0	1	0	0	0	1	0	0	2	1	3	3	3	4	4	4	3	3	5	5	5	4	4	5	4	5	5	5	5	5	5	5	5	4	5	4	3	4	5	4	3	5	5	4
1	2	1	4	1	0	0	0	0	0	0	1	0	0	3	1	4	4	4	4	4	4	4	3	5	3	3	3	5	5	5	3	5	3	5	5	5	5	5	5	3	5	5	5	3	5	5	4	4	5
1	2	1	4	1	0	0	0	0	0	1	0	0	0	1	1	5	4	4	3	3	4	2	4	5	5	5	5	3	5	5	3	4	3	2	5	5	5	5	5	5	3	5	5	5	3	5	5	5	5
1	2	1	4	1	0	0	0	0	1	1	0	0	0	2	1	4	5	5	3	3	2	3	4	5	4	4	4	4	5	5	5	5	5	5	5	5	5	5	5	5	3	4	5	5	3	4	5	5	3
1	2	1	4	1	0	0	0	0	1	0	1	0	0	3	4	5	3	3	3	3	3	3	3	3	3	4	4	4	5	5	3	5	4	4	5	5	5	5	5	5	5	5	5	5	3	4	4	4	3
1	2	1	4	1	0	0	0	0	1	0	0	0	0	2	3	2	3	1	4	4	3	2	1	3	4	5	5	1	5	5	4	5	2	4	5	5	5	5	5	5	5	5	5	5	3	1	3	3	4
1	2	1	4	1	0	0	0	0	1	0	0	0	0	3	1	4	4	5	4	4	5	4	2	5	4	4	4	4	5	5	5	5	5	5	5	5	5	5	5	5	5	5	5	4	4	4	5	5	5
2	2	1	4	1	0	0	0	0	0	0	0	0	1	1	3	4	4	5	4	4	5	5	5	5	5	4	4	5	4	5	3	4	4	5	5	5	5	5	5	5	5	5	5	2	4	4	5	5	4
2	2	1	4	1	0	0	0	0	1	0	0	0	0	1	2	5	4	5	4	4	5	5	5	5	5	5	5	5	4	3	5	5	5	5	4	5	5	5	4	4	5	4	5	4	4	4	3	4	5
1	2	1	4	1	0	0	1	0	0	0	1	0	0	3	1	4	4	4	2	2	5	5	5	5	4	3	4	5	4	5	2	4	3	3	3	5	5	5	5	5	5	5	4	4	4	3	3	2	4
1	2	1	3	1	0	0	0	1	0	0	0	0	0	4	3	5	5	4	4	4	5	3	4	5	5	5	5	4	5	3	5	5	5	5	4	5	5	4	5	5	5	5	4	3	3	4	5	5	3
1	2	1	3	1	0	0	0	1	0	0	0	0	0	2	3	5	5	5	4	3	4	4	3	4	5	5	4	3	5	5	5	5	4	4	4	5	4	4	4	4	5	5	5	5	5	5	4	5	5
2	4	1	3	1	0	0	1	0	0	0	0	0	0	3	3	5	5	5	5	5	5	5	5	3	5	5	5	5	5	5	5	4	5	4	4	5	5	3	4	4	4	4	4	4	4	4	5	4	4
1	2	3	3	1	0	0	0	0	1	1	0	0	0	3	1	5	5	5	4	4	5	5	5	5	3	3	4	5	4	4	5	4	5	4	4	5	5	5	5	5	5	5	5	5	5	5	5	5	5
2	2	3	3	1	0	0	0	0	0	0	1	0	0	2	2	5	5	5	5	4	5	5	5	4	5	4	5	5	5	4	4	5	4	3	4	5	5	4	5	5	5	5	4	4	4	3	5	5	4
2	3	3	3	1	0	0	1	0	0	1	0	0	0	3	1	5	5	5	4	4	1	2	1	5	5	4	4	5	5	5	5	5	5	5	5	3	5	4	5	3	5	5	5	3	5	4	5	5	5
1	3	3	3	1	0	0	0	1	1	0	0	0	0	1	2	4	4	4	2	2	4	4	3	3	3	3	4	3	4	3	2	3	2	3	3	3	4	3	3	3	4	3	5	5	4	5	4	3	3
1	3	3	3	1	0	0	0	0	0	1	0	0	0	3	2	4	4	4	4	4	4	3	4	4	3	2	4	3	4	3	1	4	4	3	3	3	3	3	3	3	3	3	5	5	5	5	4	4	3
1	3	3	3	1	0	0	0	1	0	0	0	0	0	1	2	4	4	3	4	4	3	4	4	4	4	4	4	4	3	1	3	3	3	3	3	3	3	3	5	5	3	4	4	4	2	4	3	3	4
1	3	3	3	1	0	0	0	1	1	0	0	0	0	2	2	3	3	4	4	4	4	4	3	4	5	5	5	4	4	4	4	4	4	3	3	3	3	3	4	4	5	4	5	5	5	5	4	4	3
1	3	3	3	1	0	0	0	1	0	1	1	0	0	3	2	2	2	2	4	4	5	5	5	2	2	2	1	4	2	2	2	2	4	2	3	3	3	3	3	3	3	3	4	3	4	4	2	2	3
1	1	2	3	1	0	0	0	1	0	0	0	0	0	4	3	5	5	5	5	5	5	5	5	4	5	5	5	5	5	5	5	4	5	4	5	5	5	5	5	5	5	5	5	5	5	5	5	5	4
2	1	2	3	1	0	0	0	1	0	0	0	0	0	2	3	5	5	5	5	5	5	5	5	4	5	5	5	5	5	5	5	5	5	5	5	5	5	5	5	5	5	5	5	5	5	5	5	5	5
2	1	2	3	1	0	0	0	1	0	1	0	0	0	3	2	5	5	4	4	4	5	5	5	5	4	4	4	4	3	4	5	5	5	5	4	4	5	4	4	4	5	4	4	4	5	4	5	5	4
2	1	2	3	1	0	0	0	1	0	1	1	0	0	4	2	5	5	4	4	4	5	3	3	5	4	4	5	4	5	5	5	4	5	5	4	4	4	5	5	3	4	3	5	3	4	3	5	5	5
1	2	2	3	1	0	0	0	1	1	0	0	0	1	1	2	5	5	5	3	3	5	5	5	5	5	5	3	5	5	5	4	5	5	5	5	5	5	5	5	5	5	5	5	5	5	5	5	5	5
2	2	2	3	1	0	0	0	1	0	0	0	0	1	2	2	4	3	4	4	4	5	5	5	5	5	5	5	4	5	5	1	4	2	2	5	5	5	5	4	4	3	4	3	3	4	4	4	4	4
1	2	2	3	1	0	0	0	1	0	0	1	0	0	1	2	4	4	4	4	4	4	4	4	4	5	5	5	4	5	5	4	4	4	4	5	5	5	5	5	5	5	5	5	5	5	5	4	4	5
2	2	2	3	1	0	0	0	0	0	0	0	0	0	1	2	5	5	4	4	4	4	5	5	5	4	4	5	3	4	4	3	5	3	4	5	5	5	5	5	5	5	5	4	4	4	5	3	3	4
2	2	2	3	1	0	0	0	1	0	0	1	0	0	3	2	4	4	4	5	5	4	1	2	5	5	5	5	3	5	5	5	5	5	5	5	3	5	4	5	3	5	5	5	3	5	4	5	5	5
2	2	2	3	1	0	0	1	0	0	1	1	0	0	2	1	4	4	4	4	4	4	5	5	4	5	4	3	5	5	3	5	5	5	5	5	3	5	3	5	3	5	5	5	3	5	4	5	5	5
1	2	2	3	1	0	0	0	1	0	0	0	0	0	2	2	5	5	5	4	3	5	5	5	5	5	4	3	5	5	5	3	5	4	4	4	5	5	5	5	4	4	4	4	3	3	3	5	5	4
1	2	2	3	1	0	0	0	0	0	0	0	0	0	2	1	4	4	4	2	4	4	4	4	4	4	4	3	2	5	5	4	4	3	5	4	5	4	4	4	4	4	4	4	5	5	4	5	4	5
1	2	2	3	1	0	0	0	1	0	1	1	0	0	1	2	5	5	4	4	4	4	5	5	4	4	3	5	2	4	3	4	4	4	4	4	5	4	4	5	5	5	4	3	5	3	3	5	5	5
1	2	2	3	1	0	0	0	0	1	0	0	0	0	3	4	4	4	4	5	5	4	4	4	4	5	5	4	4	5	5	2	4	2	3	4	4	5	5	5	5	5	5	5	4	5	2	4	4	4
1	2	2	3	1	0	0	0	0	0	1	0	0	0	4	2	4	2	4	5	5	2	4	4	4	5	5	4	5	3	5	5	4	5	4	4	4	5	5	4	4	4	5	5	4	4	4	5	5	4
1	2	2	3	1	0	0	0	0	0	1	0	0	0	2	4	5	5	5	5	5	4	4	4	4	3	4	4	5	4	4	4	5	5	5	4	4	5	5	5	5	5	4	5	4	4	4	4	3	5
2	2	2	3	1	0	0	0	0	0	1	1	0	0	1	2	5	5	4	4	4	3	3	3	5	3	3	4	4	5	5	5	4	2	3	4	4	4	5	4	4	4	5	4	4	4	5	4	3	5
1	2	2	3	1	0	0	1	0	0	1	1	0	0	3	3	5	5	5	4	4	5	5	5	4	5	5	5	4	3	4	3	5	3	3	4	4	4	5	5	4	4	4	5	4	4	4	4	4	5
1	2	2	3	1	0	0	0	1	0	0	0	0	0	2	2	5	5	4	4	4	5	5	5	4	4	5	4	3	4	4	5	4	5	5	4	4	4	5	4	3	4	4	4	3	4	4	3	3	5
1	2	2	3	1	0	0	0	0	1	0	1	0	0	3	2	4	4	4	4	4	5	5	5	4	5	5	5	3	5	4	5	4	5	5	4	4	4	5	4	4	4	5	4	4	4	4	5	5	5
2	2	2	3	1	0	0	0	0	1	0	1	0	0	1	3	2	3	2	4	4	4	4	4	4	5	4	5	5	5	5	4	4	4	4	4	4	4	5	4	4	4	5	5	4	4	3	4	5	5
2	2	2	3	1	0	0	0	0	0	1	0	0	0	2	2	4	4	4	4	4	3	4	4	4	5	5	4	4	4	5	3	5	3	2	4	4	4	4	4	4	4	4	4	4	4	4	4	4	5
2	2	2	3	1	0	0	0	0	0	0	0	0	0	1	2	5	5	4	4	4	4	5	5	5	4	2	5	4	4	5	3	4	3	3	4	4	4	4	4	4	4	4	4	4	4	4	5	5	4
2	2	2	3	1	0	0	0	1	0	0	1	0	0	2	4	5	4	3	4	2	5	5	4	4	4	4	4	4	4	4	4	4	4	4	4	4	4	4	4	4	4	4	4	4	4	4	4	4	4
2	2	2	3	1	0	0	0	0	0	1	0	0	0	1	2	5	4	3	4	3	5	5	4	4	5	5	4	4	4	4	4	4	4	4	4	4	4	4	4	4	4	4	4	4	4	4	4	4	4
2	2	2	3	1	0	0	0	0	1	1	0	0	0	1	2	4	4	4	4	4	4	3	3	4	5	4	3	4	4	4	3	4	3	3	4	4	4	4	5	4	5	4	5	4	5	4	4	4	5
1	2	2	3	1	0	0	0	0	0	1	0	0	0	2	3	4	4	4	4	4	3	4	4	4	4	4	4	4	4	3	3	4	4	4	4	4	4	4	4	3	4	4	4	3	4	4	4	4	4
1	2	2	3	1	0	0	0	0	1	1	0	0	0	1	1	4	4	4	4	4	3	3	2	4	4	4	4	4	4	3	3	4	3	4	4	4	4	4	3	4	3	3	3	4	3	3	5	4	3
1	2	2	3	1	0	0	0	0	0	1	0	0	0	1	2	3	4	5	2	4	4	4	4	5	4	3	4	4	5	5	3	4	4	3	4	2	4	2	5	5	5	4	4	5	4	4	3	3	3
2	2	2	3	1	0	0	0	0	1	0	1	0	0	3	4	2	2	2	3	3	2	4	4	5	3	2	5	4	4	4	3	4	4	4	3	4	3	4	3	3	4	4	4	4	4	5	3	4	5
1	2	2	3	1	0	0	1	0	1	1	1	0	0	2	4	5	5	5	3	4	4	4	4	5	4	4	4	4	5	5	4	4	3	3	3	4	3	4	4	4	4	4	4	4	4	4	3	4	2
2	2	2	3	1	0	0	0	0	0	1	0	0	0	2	3	4	3	5	4	4	2	2	1	3	4	3	1	4	4	5	3	3	2	2	3	3	4	3	3	3	4	4	4	4	5	4	3	3	4
2	2	2	3	1	0	0	0	0	0	0	1	0	0	2	1	3	3	3	3	4	5	5	5	4	3	3	4	4	4	4	3	3	3	3	3	3	3	3	5	5	5	5	4	4	4	5	3	2	4
2	2	2	3	1	0	0	0	0	0	1	0	0	0	1	1	3	3	3	4	4	4	4	4	5	3	3	3	2	3	4	3	3	3	3	3	3	3	3	4	4	4	4	4	4	4	4	4	4	4
2	2	2	3	1	0	0	1	0	0	0	0	0	0	3	2	5	3	3	4	4	2	2	2	2	3	2	3	4	4	4	5	3	5	5	3	3	3	3	3	3	3	3	3	3	4	4	4	4	3
2	2	2	3	1	0	0	0	0	0	1	0	0	0	2	3	4	4	5	4	4	1	2	1	1	3	4	3	4	5	5	3	3	2	3	3	2	3	3	3	2	3	3	3	2	3	3	4	4	4
1	3	2	3	1	0	0	0	0	1	0	1	0	0	3	2	5	5	5	5	5	3	3	3	4	4	5	3	5	4	5	5	5	5	5	5	5	5	5	5	5	5	5	5	5	5	5	5	5	5
1	3	2	3	1	0	0	0	0	0	1	0	0	0	2	3	3	2	4	3	3	3	3	2	4	5	5	5	3	4	5	4	4	3	3	3	5	3	5	3	5	5	5	3	5	3	5	5	5	5
1	3	2	3	1	0	0	0	0	1	0	0	0	1	2	3	3	3	3	4	3	3	2	3	4	3	3	3	3	4	4	3	3	3	3	3	3	3	3	4	4	4	4	4	4	4	3	5	4	3
1	3	2	3	1	0	0	1	0	0	1	0	0	0	2	2	4	4	4	2	2	2	3	3	3	5	5	5	4	5	5	3	4	3	4	3	3	3	3	5	5	4	4	2	3	2	3	3	3	4
2	5	2	3	1	0	0	0	0	1	0	0	0	1	2	3	3	5	5	4	4	5	3	5	3	4	5	4	5	4	5	3	4	5	4	4	5	5	3	4	4	4	4	5	5	3	5	5	5	5
1	5	1	3	1	0	0	0	0	1	0	0	0	0	1	1	5	5	5	3	4	5	5	5	5	5	5	5	5	5	5	5	5	5	5	5	5	5	5	5	5	5	5	5	5	5	5	5	3	3
1	1	1	3	1	0	0	0	0	1	0	1	0	1	2	3	5	5	3	4	5	5	5	5	5	5	5	5	3	5	4	5	4	5	5	5	5	5	5	5	3	5	5	5	3	5	5	3	3	5
1	2	1	3	1	0	0	0	0	1	1	1	0	0	2	1	4	4	4	4	4	4	5	5	4	4	4	5	5	5	5	5	5	5	5	5	5	5	5	5	5	5	5	5	5	5	5	4	4	4
1	2	1	3	1	0	0	0	0	1	1	0	0	0	3	1	3	3	5	4	4	5	5	5	5	5	3	5	5	5	5	5	4	5	4	5	5	5	5	4	5	4	4	5	4	4	4	4	5	5
2	2	1	3	1	0	0	0	0	1	0	0	0	0	2	3	5	5	5	4	4	5	5	5	5	4	4	3	3	5	5	3	4	4	5	5	5	5	5	5	5	5	5	5	5	5	5	4	5	4
1	2	1	3	1	0	0	0	0	1	0	1	0	0	3	2	4	4	5	4	4	4	4	4	4	3	3	5	4	5	5	3	5	3	3	5	5	5	5	5	5	4	5	5	3	5	5	5	5	3
1	2	1	3	1	0	0	1	0	0	0	1	0	1	3	3	5	4	5	4	4	4	3	3	5	4	3	4	2	5	5	5	5	5	5	5	5	5	5	5	5	5	5	5	5	5	5	4	4	5
1	2	1	3	1	0	0	0	0	0	0	1	0	0	2	2	5	5	5	4	4	5	5	5	4	5	5	5	3	5	5	5	5	5	5	5	5	5	5	5	5	4	4	4	5	5	5	3	4	4
1	2	1	3	1	0	0	0	0	0	0	0	0	1	3	1	4	5	4	4	4	3	3	3	5	4	5	5	5	5	5	3	3	3	3	5	3	2	2	3	4	4	4	4	4	4	3	4	4	3
2	3	1	3	1	0	0	0	1	1	1	0	0	0	3	2	5	5	3	5	5	5	5	5	4	5	5	4	4	4	4	3	4	3	3	5	5	5	5	5	5	5	5	5	3	5	5	5	5	4
1	3	1	3	1	0	0	1	0	0	1	0	0	0	3	1	4	5	5	4	3	4	4	4	3	3	3	3	5	4	4	1	5	2	1	5	3	3	4	5	3	5	4	5	5	5	5	5	5	4
1	4	1	3	1	0	0	0	0	1	1	1	0	0	2	2	3	4	4	5	4	3	3	3	5	3	3	3	5	4	4	4	3	4	3	5	3	2	2	5	5	4	5	4	3	3	4	5	5	5
1	4	1	3	1	0	0	0	0	0	1	0	0	0	3	3	5	5	5	5	5	5	5	5	5	5	5	5	5	4	5	4	4	3	5	4	5	5	5	5	3	5	5	5	4	4	4	3	4	5
2	4	1	3	1	0	0	0	0	1	0	1	0	0	3	4	4	4	5	5	5	5	5	5	3	4	5	4	5	5	5	4	5	3	5	4	5	5	3	4	5	5	3	5	5	5	5	5	5	5
1	4	1	3	1	0	0	1	0	0	1	0	0	0	2	2	5	5	5	4	4	4	4	4	4	5	5	5	4	4	4	5	5	5	5	4	4	4	5	4	4	4	4	4	4	4	4	5	5	4
2	3	3	2	1	0	0	1	0	0	0	0	0	0	2	2	5	5	5	4	3	5	4	5	4	4	4	4	4	4	4	1	2	1	4	4	3	4	4	5	5	5	5	2	3	3	2	4	2	4
1	3	3	2	1	0	0	0	1	0	0	0	0	0	4	2	5	4	5	1	1	3	4	3	5	5	5	5	4	4	4	2	3	2	3	4	3	4	4	1	1	1	1	1	1	1	1	4	4	2
2	3	2	2	1	0	0	0	0	0	0	0	0	0	1	2	4	4	3	3	4	1	3	1	3	4	4	5	2	5	5	3	5	4	4	3	3	3	4	3	3	3	4	3	3	3	3	4	3	4
1	3	2	2	1	0	0	0	1	0	0	0	0	1	2	2	4	3	4	3	4	3	4	3	5	4	4	4	5	4	1	4	4	4	3	3	3	3	3	4	3	3	3	3	4	3	2	1	3	4
2	3	2	2	1	0	0	0	0	0	1	1	0	0	2	3	3	3	4	2	3	2	4	2	2	5	3	5	4	3	4	2	3	2	2	3	3	2	1	4	4	4	5	3	3	2	1	4	4	3
2	3	2	2	1	0	0	0	1	0	1	1	0	0	4	2	4	3	2	3	2	3	2	3	3	5	5	5	4	1	1	2	1	1	1	3	2	3	3	3	2	5	3	3	2	3	3	2	3	1
2	3	2	2	1	0	0	0	0	0	0	0	0	0	1	2	4	4	3	3	3	1	3	1	3	4	4	3	4	1	2	1	1	1	1	3	2	1	2	3	2	3	3	3	3	3	3	4	4	1
2	4	2	2	1	0	0	0	0	1	1	0	0	0	3	1	4	3	4	4	4	4	4	4	4	4	4	5	4	1	5	3	4	4	3	4	4	4	3	4	4	4	4	4	4	4	3	3	4	4
2	4	2	2	1	0	0	0	1	0	0	1	0	0	1	2	3	3	4	4	4	1	1	1	2	4	4	4	5	2	3	2	5	3	4	4	4	2	3	4	4	2	4	2	3	3	4	3	3	4
2	1	1	2	1	0	0	0	0	0	1	0	0	0	3	3	4	4	4	3	4	4	3	4	4	5	5	3	4	4	4	2	4	2	2	4	4	4	4	3	4	4	3	5	4	5	4	4	4	4
2	1	1	2	1	0	0	0	1	0	0	1	0	0	2	4	4	4	3	4	5	2	3	3	3	4	4	4	3	3	4	4	4	4	4	3	3	4	3	3	3	4	5	5	5	4	5	3	3	4
2	1	1	2	1	0	0	0	1	1	0	0	0	0	1	2	3	2	2	3	4	2	2	2	3	2	2	4	4	4	3	2	3	4	4	3	3	4	3	3	3	4	3	3	3	3	3	4	4	4
2	1	1	2	1	0	0	0	1	1	0	0	0	0	1	2	3	2	4	5	4	4	4	3	4	4	4	3	4	3	3	2	2	2	3	3	3	3	3	3	3	3	3	3	3	3	3	2	2	3
2	1	1	2	1	0	0	0	0	1	0	1	0	0	3	2	4	3	3	3	3	3	1	2	3	2	2	2	3	4	3	3	4	4	4	3	3	3	3	3	3	3	3	1	3	3	2	4	4	3
2	1	1	2	1	0	0	0	0	1	1	0	0	0	1	3	2	3	3	2	2	2	2	2	2	2	2	2	2	2	2	1	2	2	2	3	3	3	3	3	3	3	3	3	3	3	3	4	4	2
2	1	1	2	1	0	0	0	1	1	0	0	0	0	1	2	3	3	3	2	3	3	2	3	2	3	5	4	5	2	2	3	4	3	4	3	3	3	3	5	5	4	4	2	3	2	3	2	2	2
2	1	1	2	1	0	0	0	0	0	1	0	0	0	4	2	2	2	3	4	3	2	2	3	3	3	3	3	4	4	5	3	3	3	2	3	3	3	3	2	4	4	4	3	3	3	3	2	2	5
1	1	1	2	1	0	0	0	0	0	1	0	0	0	2	4	3	3	3	4	3	2	2	2	3	5	3	4	4	5	4	3	3	2	2	3	3	3	3	5	5	3	4	4	4	2	4	4	4	2
2	1	1	2	1	0	0	0	1	0	0	1	0	0	3	2	4	4	4	4	4	3	2	3	3	2	2	3	4	5	4	3	2	2	3	3	3	3	3	3	3	3	3	5	5	5	5	3	5	2
2	4	1	2	1	0	0	0	0	0	1	0	0	0	3	3	5	4	5	4	4	2	2	4	2	4	4	4	4	4	4	4	5	5	5	4	4	5	4	5	5	5	4	5	5	5	4	4	4	5
2	4	1	2	1	0	0	0	1	1	0	1	0	0	1	1	4	4	4	4	4	4	4	4	4	5	4	4	4	5	4	4	4	4	4	4	4	4	4	4	4	4	4	4	4	4	4	4	4	4
2	5	1	2	1	0	0	0	0	0	0	1	0	0	2	1	2	2	2	3	4	2	2	2	2	1	1	2	4	3	2	2	4	4	3	3	3	3	3	4	4	4	4	3	3	2	3	3	3	4
2	1	4	1	1	0	0	0	0	0	1	0	0	0	2	3	5	5	4	4	4	5	5	5	5	5	5	4	5	3	3	5	4	5	5	5	5	5	5	5	5	5	5	5	5	5	5	4	3	5
1	1	4	1	1	0	0	0	0	0	1	0	0	0	2	3	5	4	5	4	4	4	4	5	5	4	4	5	2	5	4	4	5	5	4	4	5	4	5	4	4	4	4	4	4	5	5	3	5	5
2	3	4	1	1	0	0	0	1	0	0	0	0	0	1	2	5	5	5	5	5	4	3	2	5	4	5	4	3	4	4	4	4	4	4	5	5	5	5	5	5	4	4	5	4	4	3	4	4	5
1	4	4	1	1	0	0	0	0	0	1	0	0	0	1	1	5	4	5	4	4	5	5	5	5	5	5	5	5	3	4	5	5	5	5	5	5	5	5	3	5	3	5	5	5	5	5	2	3	3
1	4	4	1	1	0	0	1	0	1	1	0	0	0	1	3	5	5	5	4	5	5	5	5	5	5	5	3	3	3	5	5	5	5	5	5	5	5	5	5	3	5	5	5	3	5	5	5	5	5
1	4	4	1	1	0	0	1	0	0	1	0	0	0	4	3	5	5	5	3	4	4	4	5	5	5	5	5	5	4	5	5	5	4	4	4	5	4	5	4	4	4	4	4	5	4	4	5	5	5
2	5	4	1	1	0	0	0	1	0	0	1	0	0	2	4	5	5	5	3	4	5	5	5	5	5	5	5	5	5	5	5	5	4	5	5	5	5	5	5	5	5	5	5	5	5	5	5	5	5
1	1	3	1	1	0	0	0	0	0	1	0	0	0	2	3	5	5	5	4	4	5	5	5	5	5	5	5	5	3	3	5	5	5	5	5	5	5	5	3	4	4	4	3	4	4	4	5	5	5
1	1	3	1	1	0	0	0	0	0	1	1	0	0	3	2	5	5	4	4	4	4	5	5	5	5	5	5	5	3	3	5	5	5	5	5	5	5	5	5	5	4	4	5	5	4	5	5	5	3
2	1	3	1	1	0	0	0	0	0	1	0	0	0	1	1	5	5	5	4	4	5	5	5	5	5	4	5	5	4	4	2	5	4	5	5	5	5	5	5	5	5	5	5	5	5	3	5	4	4
2	1	3	1	1	0	0	0	0	0	0	0	0	1	2	3	4	4	5	4	4	5	5	5	5	5	5	5	5	4	5	5	5	5	5	5	5	5	5	5	5	4	5	4	5	4	4	4	4	4
2	1	3	1	1	0	0	0	0	0	0	0	0	0	2	3	4	4	5	3	4	3	4	1	4	5	5	4	4	4	4	4	5	3	3	4	4	4	4	5	1	2	3	4	4	4	4	5	4	5
2	1	3	1	1	0	0	0	0	1	0	0	0	0	1	1	4	4	4	5	5	3	3	4	4	4	4	5	4	3	5	3	4	3	4	4	4	4	4	4	3	4	4	4	4	4	4	3	5	5
2	1	3	1	1	0	0	0	0	0	0	0	0	0	2	3	3	4	5	3	4	4	3	4	4	4	4	4	4	5	5	3	5	3	4	4	4	4	4	4	4	4	4	4	4	4	5	5	4	4
2	1	3	1	1	0	0	0	0	1	0	1	0	1	2	3	4	3	4	4	4	3	2	3	3	4	5	4	4	4	3	4	4	4	4	4	4	4	4	3	3	3	1	4	4	4	4	5	4	4
2	1	3	1	1	0	0	0	0	0	0	0	0	0	2	3	4	5	4	4	5	3	3	4	4	4	3	4	4	4	4	4	4	3	4	4	4	4	4	3	3	4	3	4	4	3	4	5	4	5
1	1	3	1	1	0	0	0	0	1	0	0	0	0	2	1	4	3	4	4	4	4	3	3	4	3	3	4	4	3	4	4	4	3	3	4	4	4	4	4	4	4	4	4	4	4	4	5	4	5
2	1	3	1	1	0	0	0	0	1	0	0	0	0	3	1	4	4	4	5	5	4	4	4	3	4	5	5	4	5	4	3	4	3	3	4	4	4	4	4	4	4	4	4	4	4	4	4	3	4
1	1	3	1	1	0	0	0	0	0	0	0	0	0	3	1	4	4	4	3	3	3	3	4	4	4	3	3	4	5	5	4	5	3	4	4	4	3	4	4	5	5	5	5	5	5	5	5	5	4
2	1	3	1	1	0	0	1	0	0	0	0	0	0	3	2	5	5	4	4	4	4	4	4	4	3	3	3	4	4	4	3	5	3	4	4	3	5	3	5	5	5	5	5	4	3	4	3	3	4
1	2	3	1	1	0	0	0	0	1	1	0	0	0	2	1	5	4	4	5	5	4	4	4	5	4	4	4	4	4	4	4	4	4	3	4	4	4	4	4	3	3	4	4	4	5	4	4	4	4
1	2	3	1	1	0	0	1	0	0	0	1	0	0	4	2	5	4	2	4	4	4	4	4	4	4	4	4	4	5	5	3	2	3	2	4	4	4	4	4	4	4	4	4	4	4	4	5	5	4
2	2	3	1	1	0	0	1	0	0	0	0	0	0	3	3	4	4	4	4	3	3	3	3	3	3	3	1	2	3	3	2	3	2	2	3	3	3	3	4	4	3	3	3	3	4	3	4	4	3
2	2	3	1	1	0	0	1	0	0	0	1	0	0	3	1	5	5	5	3	4	5	5	5	4	4	4	4	4	4	3	1	3	1	1	3	3	3	3	4	4	5	4	4	3	2	3	3	3	3
2	2	3	1	1	0	0	0	0	0	0	0	0	1	3	1	4	5	4	2	1	3	5	5	4	4	5	4	4	3	3	4	4	5	3	3	3	3	3	3	3	3	3	2	2	3	2	3	3	4
2	3	3	1	1	0	0	0	0	1	1	0	0	0	3	3	5	5	5	4	4	3	2	5	4	4	5	5	5	2	4	5	5	5	4	4	4	5	4	3	3	3	3	4	4	5	4	4	4	4
2	3	3	1	1	0	0	0	0	1	0	1	0	0	3	3	4	4	5	4	4	4	4	4	4	5	5	5	3	5	4	3	4	3	3	4	4	4	5	4	4	4	4	4	4	4	4	4	4	5
2	5	3	1	1	0	0	0	0	0	1	0	0	0	2	3	5	5	5	4	5	4	3	4	4	5	4	5	4	2	2	3	2	1	4	4	4	3	4	4	4	4	4	4	5	4	4	3	4	5
2	3	3	1	1	0	0	0	0	1	0	0	0	1	2	3	4	3	3	4	4	4	4	3	4	4	4	4	4	4	4	5	5	5	4	4	4	3	4	5	5	5	5	4	5	5	5	5	5	5
1	3	3	1	1	0	0	1	0	1	0	1	0	0	2	2	3	4	4	3	4	4	2	4	3	3	3	4	4	4	4	5	4	5	5	3	4	4	4	5	5	4	4	4	4	5	5	4	3	4
1	3	3	1	1	0	0	1	0	0	1	0	0	0	3	2	5	4	5	3	3	3	3	3	3	3	3	4	3	5	5	4	3	3	3	3	3	4	5	3	3	5	4	3	3	4	5	5	5	5
1	3	3	1	1	0	0	0	1	0	0	0	0	0	3	3	3	3	3	4	5	4	4	4	4	3	3	4	2	5	4	3	3	3	4	3	3	4	5	3	3	5	4	3	3	4	5	5	5	5
1	3	3	1	1	0	0	1	0	1	1	0	0	0	1	3	3	3	4	1	1	4	3	3	4	5	5	5	3	3	3	3	3	3	3	3	3	3	3	5	5	5	5	4	4	2	3	3	3	3
1	4	3	1	1	0	0	0	0	0	1	0	0	0	1	2	5	4	5	4	4	5	5	5	5	5	4	2	3	5	4	5	5	5	5	5	5	5	5	3	4	3	3	3	4	3	3	5	5	4
1	4	3	1	1	0	0	0	0	1	0	0	0	0	2	3	5	5	5	4	4	5	5	5	4	4	5	5	5	4	5	5	4	5	5	5	5	5	5	5	3	5	5	5	3	5	5	5	5	3
2	4	3	1	1	0	0	0	0	0	0	0	0	1	2	3	4	4	5	4	4	2	3	2	4	5	5	4	4	4	4	4	4	4	4	4	4	5	4	4	3	4	4	5	5	5	5	5	5	2
2	4	3	1	1	0	0	1	0	0	0	1	0	0	4	2	5	4	3	5	4	3	4	1	5	4	5	1	4	4	5	3	4	4	3	4	4	2	4	4	4	3	3	4	3	3	3	3	2	3
2	5	3	1	1	0	0	0	0	0	0	0	0	0	2	3	3	2	4	4	4	3	3	3	4	3	4	4	4	5	5	4	3	2	4	3	4	4	4	5	4	5	5	4	4	4	4	4	4	3
2	5	2	1	1	0	0	0	0	0	1	0	0	0	3	2	5	5	5	3	3	5	5	5	5	5	5	5	5	5	5	5	5	5	5	5	5	5	5	5	5	5	5	5	5	5	5	5	5	5
2	1	2	1	1	0	0	0	1	0	0	0	0	0	1	2	4	4	4	4	4	3	2	2	4	5	5	5	4	5	5	5	5	5	5	4	5	4	4	5	5	2	2	5	4	4	4	4	5	5
2	1	2	1	1	0	0	0	1	1	0	0	0	0	1	2	4	4	4	4	2	3	3	3	4	4	4	4	4	4	4	4	4	4	4	4	4	4	4	4	4	4	4	4	4	4	4	5	4	4
1	1	2	1	1	0	0	1	0	0	0	1	0	0	3	1	3	2	3	4	5	4	4	4	5	4	3	4	4	5	4	3	4	3	4	4	4	3	4	4	4	5	5	3	3	2	3	5	4	3
1	1	2	1	1	0	0	0	0	0	1	0	0	0	3	2	4	3	4	4	4	3	2	2	4	4	3	4	4	3	3	3	4	2	4	4	2	4	4	5	5	5	5	4	4	4	4	4	3	3
1	1	2	1	1	0	0	1	0	0	1	0	0	0	2	2	3	4	3	4	3	3	4	2	4	3	2	4	3	3	4	2	4	2	3	4	2	3	3	1	1	2	1	4	4	4	4	4	2	3
1	1	2	1	1	0	0	0	1	0	1	0	0	0	2	2	4	3	5	3	3	3	3	4	4	5	5	4	3	3	5	3	4	3	3	4	2	3	3	4	2	3	3	3	3	3	4	5	4	4
2	1	2	1	1	0	0	1	0	0	0	1	0	0	3	3	5	5	5	3	3	4	4	4	5	4	4	4	3	4	4	3	3	2	2	3	5	5	5	4	5	5	5	3	3	3	3	3	4	3
2	1	2	1	1	0	0	1	0	0	1	0	0	0	4	3	3	1	3	4	4	1	5	5	1	5	5	4	3	4	4	3	5	3	3	3	3	3	4	3	3	3	4	4	1	4	3	5	4	4
1	1	2	1	1	0	0	0	0	0	0	0	0	0	2	3	1	1	1	3	3	2	1	1	1	3	3	3	5	5	3	4	3	4	4	3	3	3	3	4	4	4	5	5	4	5	5	4	5	4
1	1	2	1	1	0	0	1	0	0	1	1	0	0	2	1	3	2	3	3	4	3	3	3	2	1	1	1	5	4	4	3	3	2	3	3	3	3	3	5	4	4	4	5	5	5	4	4	4	3
1	1	2	1	1	0	0	0	0	0	1	0	0	0	2	1	1	1	2	4	4	4	3	4	4	2	2	2	2	5	4	2	2	2	1	3	3	3	3	4	5	5	5	5	4	2	4	4	4	1
2	1	2	1	1	0	0	0	0	0	0	0	0	0	2	2	3	3	3	4	4	2	2	2	2	4	4	1	5	2	2	5	1	4	4	3	3	3	3	5	5	5	5	5	5	4	4	1	2	4
1	1	2	1	1	0	0	0	0	0	1	0	0	0	2	2	2	3	2	3	3	3	2	2	2	3	3	3	3	2	3	3	2	3	3	3	3	3	3	4	4	5	4	3	2	1	4	4	4	4
2	1	2	1	1	0	0	0	0	0	1	0	0	0	1	2	4	4	3	4	4	2	1	1	1	2	3	4	5	4	1	2	2	2	2	3	3	3	3	4	4	3	4	3	3	2	3	1	1	2
1	1	2	1	1	0	0	1	0	0	0	0	0	0	3	3	2	2	2	5	5	2	1	1	2	2	2	2	5	4	3	3	3	3	4	3	3	3	3	3	3	3	3	3	3	3	3	2	3	2
1	1	2	1	1	0	0	0	0	0	0	0	0	1	2	2	4	4	4	3	3	3	2	2	4	2	2	2	4	3	3	2	2	2	2	3	3	3	3	3	3	4	4	3	3	3	3	2	2	2
1	1	2	1	1	0	0	0	1	0	0	0	0	1	1	3	1	2	4	5	5	2	1	2	1	4	4	4	5	5	5	3	4	4	2	3	3	2	1	3	5	3	3	3	3	2	1	4	3	5
2	1	2	1	1	0	0	1	0	1	1	0	0	0	1	3	2	1	1	4	5	5	5	5	1	5	5	5	3	3	4	4	1	4	2	3	2	5	3	5	4	5	4	3	2	5	3	2	3	4
2	1	2	1	1	0	0	0	0	1	1	0	0	0	3	1	1	5	2	4	5	1	5	1	1	2	1	4	5	4	5	1	2	2	1	3	2	3	3	3	2	3	3	3	2	3	3	2	2	1
2	1	2	1	1	0	0	1	0	0	1	0	0	0	4	3	3	1	3	2	2	1	5	5	1	4	4	5	1	5	2	2	2	4	4	3	1	1	1	3	2	1	4	1	3	1	1	1	1	1
2	2	2	1	1	0	0	0	0	1	0	0	0	0	1	2	5	5	5	4	4	5	5	5	4	5	5	5	5	5	5	5	5	5	5	5	5	5	5	5	5	5	5	5	5	5	5	5	5	5
2	2	2	1	1	0	0	0	0	0	1	1	0	0	2	3	4	5	5	2	4	4	4	3	4	3	5	5	2	4	5	5	4	5	5	4	5	4	5	5	4	5	4	5	5	5	5	5	5	5
2	2	2	1	1	0	0	0	0	0	1	0	0	0	2	3	5	5	3	5	2	3	4	3	4	5	4	5	2	5	4	5	3	3	5	4	5	4	5	5	5	5	5	5	4	4	4	4	5	4
1	2	2	1	1	0	0	0	0	1	1	0	0	0	1	3	4	4	4	4	4	4	4	4	5	4	4	4	4	4	4	3	4	3	5	4	4	4	4	4	4	4	4	5	4	4	4	2	3	3
1	2	2	1	1	0	0	0	0	1	0	1	0	0	2	2	5	5	3	5	5	3	3	3	4	5	5	4	4	4	5	4	4	3	4	4	4	4	4	4	5	5	4	4	4	5	5	4	4	2
1	5	2	1	1	0	0	0	0	0	0	0	0	0	2	2	4	4	4	4	4	1	4	4	5	4	4	4	4	4	4	4	4	5	5	4	4	4	4	5	4	4	4	5	4	4	4	4	4	4
1	2	2	1	1	0	0	0	0	0	1	0	0	0	2	3	5	4	5	5	4	5	5	5	4	4	3	4	4	4	5	5	4	5	5	4	4	4	4	4	4	5	4	4	4	3	4	5	3	5
1	2	2	1	1	0	0	0	0	1	1	0	0	0	3	1	5	5	4	4	4	3	5	5	4	5	4	4	4	4	5	2	4	4	4	4	4	4	4	4	5	5	3	4	4	4	4	4	4	4
1	2	2	1	1	0	0	0	0	0	0	0	0	1	2	2	5	5	5	3	4	4	4	4	5	5	4	5	4	3	3	3	4	3	3	4	3	4	3	4	4	4	4	4	4	4	4	2	2	5
1	2	2	1	1	0	0	0	0	1	0	0	0	0	2	3	4	4	5	1	1	5	5	5	3	4	4	4	4	5	5	3	5	4	3	4	3	4	3	5	5	4	5	5	5	4	5	4	2	4
1	2	2	1	1	0	0	0	0	1	0	0	0	0	2	3	4	4	4	4	5	4	5	5	4	4	3	4	5	4	2	3	4	3	2	3	3	3	3	3	3	3	3	2	2	3	2	4	5	2
1	2	2	1	1	0	0	0	0	0	1	0	0	0	2	1	3	3	4	4	5	4	4	4	5	2	3	2	3	4	4	3	5	4	3	3	3	3	3	5	4	5	5	2	5	5	5	4	4	4
2	2	2	1	1	0	0	0	0	0	0	0	0	1	1	3	1	1	1	4	3	4	4	4	2	2	2	4	5	4	4	3	2	3	4	3	2	3	3	3	2	3	3	3	2	3	3	5	5	5
2	3	2	1	1	0	0	0	0	1	0	0	0	1	2	2	5	5	5	4	4	5	5	5	5	5	5	5	5	5	5	5	5	5	5	5	5	5	5	5	5	5	5	5	5	5	5	5	5	5
2	3	2	1	1	0	0	1	0	0	0	1	0	0	3	3	4	4	4	4	4	3	3	3	4	4	3	2	4	5	4	4	5	5	4	4	4	4	4	4	4	4	4	4	4	4	4	5	4	3
1	3	2	1	1	0	0	0	1	1	0	0	0	0	2	2	5	5	5	4	4	5	5	5	5	4	4	3	5	5	4	4	4	3	3	3	5	5	5	4	4	5	4	5	5	5	4	3	4	4
1	3	2	1	1	0	0	1	0	1	0	1	0	0	2	2	3	1	2	3	3	4	4	4	3	4	3	4	3	5	5	5	1	5	5	3	3	5	5	5	5	5	5	3	3	3	3	3	3	2
1	3	2	1	1	0	0	0	1	0	1	1	0	0	3	2	3	3	4	4	3	5	4	4	3	5	5	5	3	3	3	5	3	5	5	3	3	5	4	3	3	5	4	3	3	3	3	1	3	5
2	3	2	1	1	0	0	0	1	0	1	0	0	0	2	2	3	3	3	3	2	2	1	3	3	3	3	3	3	3	4	5	4	5	5	3	3	3	3	4	4	4	4	2	2	2	2	3	3	3
2	3	2	1	1	0	0	0	0	1	0	0	0	0	3	4	3	3	3	3	3	2	2	1	4	3	3	3	3	3	3	3	4	2	3	3	3	3	3	4	4	4	4	4	3	4	4	3	3	3
2	3	2	1	1	0	0	0	0	1	0	0	0	0	1	3	5	5	4	4	3	4	2	2	2	4	3	3	4	5	5	5	1	5	5	3	2	3	3	3	2	5	3	3	2	3	3	1	2	1
2	3	2	1	1	0	0	0	0	0	0	0	0	0	2	2	2	4	4	4	4	3	4	2	2	4	4	3	4	3	4	2	4	2	3	3	2	3	3	3	2	5	3	3	2	3	3	5	5	1
2	3	2	1	1	0	0	0	0	0	0	0	0	0	2	1	5	5	4	2	2	3	3	1	2	5	5	4	3	1	1	2	4	3	4	3	2	3	3	3	2	5	3	3	4	5	4	4	1	3
2	3	2	1	1	0	0	0	0	0	1	0	0	0	2	2	3	4	3	4	4	4	3	3	2	2	4	4	3	1	3	4	4	2	3	3	2	3	3	3	2	3	3	3	3	4	4	2	1	4
2	3	2	1	1	0	0	0	0	0	1	1	0	0	1	2	2	3	4	4	4	2	4	3	3	4	3	2	1	3	3	2	2	2	4	3	2	3	3	3	2	3	3	3	3	3	3	1	1	5
2	3	2	1	1	0	0	0	0	0	0	0	0	0	1	2	2	2	4	4	3	1	1	1	4	5	5	4	4	4	3	2	2	4	3	3	2	3	3	3	2	3	3	3	2	3	3	4	3	5
2	4	2	1	1	0	0	1	0	0	1	0	0	0	3	2	5	5	5	2	3	5	3	3	5	5	4	5	4	4	3	3	3	1	2	3	5	5	5	3	5	4	3	4	3	4	4	5	5	3
2	4	2	1	1	0	0	0	1	1	0	0	0	0	1	2	3	3	3	2	3	3	4	4	3	3	2	3	3	4	4	1	3	1	1	3	3	3	3	4	5	5	5	5	4	2	4	4	4	4
2	4	2	1	1	0	0	0	1	1	0	0	0	0	1	2	4	4	4	2	3	4	5	5	4	3	3	3	3	5	5	4	3	4	4	3	3	3	3	3	3	3	3	4	4	3	4	4	4	2
2	4	2	1	1	0	0	0	1	1	0	1	0	0	1	1	5	5	5	4	4	5	5	5	4	3	3	3	4	3	3	1	4	2	2	3	3	3	3	3	3	3	3	4	3	4	4	3	3	3
2	4	2	1	1	0	0	0	1	1	0	0	0	0	1	2	4	4	4	3	5	1	1	1	3	4	4	3	3	3	3	3	4	1	1	3	3	3	3	3	3	3	4	3	3	3	4	5	5	3
2	4	2	1	1	0	0	0	1	0	0	0	0	0	1	2	3	3	3	5	5	3	3	3	2	2	2	3	5	5	5	3	4	4	4	3	3	3	3	4	3	4	4	5	4	4	4	4	4	5
2	4	2	1	1	0	0	0	1	1	1	0	0	0	1	2	4	4	4	2	4	3	3	3	3	4	5	4	2	3	3	2	3	3	3	3	3	3	3	3	2	3	3	3	3	3	3	4	4	5
2	4	2	1	1	0	0	0	1	1	0	1	0	0	1	3	4	4	4	4	3	4	4	4	3	5	5	3	3	3	3	3	3	3	4	3	3	3	3	3	4	2	3	3	3	3	3	3	3	3
1	5	2	1	1	0	0	1	0	0	1	0	0	0	3	2	5	5	5	4	5	3	4	4	4	5	5	4	4	5	5	5	5	5	1	3	5	3	5	3	5	5	5	3	5	3	5	4	4	5
1	5	2	1	1	0	0	0	0	0	1	0	0	0	2	3	3	4	4	2	4	2	2	2	2	2	3	4	5	3	3	3	4	3	3	3	3	2	1	4	4	3	3	3	3	2	1	1	1	5
2	1	1	1	1	0	0	0	0	0	0	0	0	0	2	3	5	5	5	4	4	4	5	5	5	5	5	5	5	5	3	5	5	5	5	5	5	5	5	5	5	5	5	5	5	5	5	5	5	5
1	5	1	1	1	0	0	0	0	1	0	0	0	0	1	2	5	5	5	4	4	5	5	5	4	5	5	5	5	5	5	5	5	5	5	5	5	5	5	5	5	5	5	5	5	5	5	5	5	5
2	5	1	1	1	0	0	0	1	0	0	1	0	0	1	2	5	5	5	4	5	5	5	5	5	5	5	5	5	5	5	5	5	5	5	5	5	5	5	5	5	5	5	5	5	5	5	5	5	5
1	1	1	1	1	0	0	0	0	1	1	0	0	0	1	1	4	4	5	5	5	5	5	5	5	5	5	5	5	5	5	5	5	5	5	5	5	5	5	5	5	5	5	5	5	5	5	4	4	5
1	1	1	1	1	0	0	0	0	1	0	0	0	0	2	3	5	3	5	4	4	5	5	5	5	2	3	1	4	4	4	3	4	3	5	5	5	5	5	5	4	5	5	5	4	5	5	4	4	5
2	1	1	1	1	0	0	0	1	1	0	1	0	0	1	3	4	4	4	4	4	3	2	3	4	5	4	5	4	4	4	5	5	5	5	5	5	5	5	5	5	5	5	5	5	5	5	5	5	3
2	1	1	1	1	0	0	0	0	1	0	0	0	1	2	2	5	5	5	5	5	5	5	5	5	5	5	4	4	5	5	4	4	4	4	5	5	5	5	5	5	5	5	5	5	5	5	5	4	4
2	1	1	1	1	0	0	0	0	0	0	0	0	0	2	3	5	5	4	4	3	5	5	5	5	5	5	5	5	5	5	5	5	5	5	4	5	5	5	5	5	4	4	4	4	4	3	3	4	4
2	1	1	1	1	0	0	0	0	0	0	0	0	0	2	2	4	4	4	4	4	3	3	3	4	4	4	4	3	5	5	2	4	4	4	4	5	4	4	4	4	4	4	4	4	4	4	5	5	4
2	1	1	1	1	0	0	0	0	1	0	1	0	0	3	2	5	4	5	5	5	4	5	5	4	5	5	4	4	5	5	4	4	4	4	4	4	4	5	5	5	5	4	5	5	5	4	5	5	5
2	1	1	1	1	0	0	1	0	0	0	1	0	1	3	3	5	5	5	4	5	4	5	5	5	4	4	4	4	4	5	4	4	3	4	4	4	3	4	5	5	5	5	4	4	3	4	4	5	5
2	1	1	1	1	0	0	1	0	0	0	1	0	0	2	1	4	4	4	2	3	2	2	2	2	2	3	2	4	3	3	3	4	4	4	4	4	3	4	3	4	4	4	4	2	4	4	5	5	4
2	1	1	1	1	0	0	0	1	1	0	1	0	0	1	3	4	4	4	3	5	4	2	3	2	3	4	4	3	4	4	4	4	4	4	4	3	3	4	4	3	3	4	5	5	5	5	3	4	4
2	1	1	1	1	0	0	0	1	1	0	0	0	0	1	2	3	4	4	3	3	2	3	1	2	4	4	5	4	4	5	4	5	4	4	4	3	3	4	4	3	3	4	5	5	5	5	4	4	4
1	1	1	1	1	0	0	0	0	1	0	1	0	0	3	3	3	3	4	4	3	5	4	2	5	3	4	4	3	4	4	3	3	3	3	4	3	3	3	4	3	3	3	4	4	4	4	3	4	3
1	1	1	1	1	0	0	0	0	0	1	0	0	0	1	2	4	3	3	4	5	3	4	1	4	4	4	3	3	1	3	2	4	1	1	3	3	3	3	3	3	3	4	5	4	4	5	4	3	4
2	1	1	1	1	0	0	0	0	1	0	1	0	0	1	3	3	3	3	3	1	3	3	3	3	3	4	4	3	4	3	3	3	3	3	3	3	3	3	4	4	3	4	3	3	2	3	3	3	4
1	1	1	1	1	0	0	0	0	1	0	1	0	0	2	2	2	2	2	2	4	2	4	2	2	2	2	2	4	3	3	2	2	2	2	3	3	3	3	3	3	3	3	4	3	4	4	2	2	2
1	1	1	1	1	0	0	1	0	1	1	1	0	0	2	4	2	2	2	2	4	2	2	2	2	4	3	3	2	2	4	2	2	2	2	3	3	3	3	4	5	5	4	4	4	4	3	3	3	2
1	1	1	1	1	0	0	0	1	1	0	1	0	0	1	1	2	1	3	3	3	3	1	2	1	3	3	3	4	2	2	3	3	3	3	3	3	3	3	2	5	5	5	3	4	4	4	2	2	3
2	1	1	1	1	0	0	0	0	1	0	0	0	0	1	3	1	1	3	4	4	1	4	3	5	5	1	4	5	2	4	1	5	2	4	3	3	3	3	3	3	3	3	3	3	4	4	4	4	3
2	1	1	1	1	0	0	0	1	0	0	0	0	0	2	2	5	3	3	4	4	3	2	4	1	4	4	4	4	4	3	2	5	4	4	3	3	3	3	3	2	3	3	2	2	2	2	3	2	3
1	1	1	1	1	0	0	0	0	0	1	0	0	0	2	3	1	1	1	5	4	1	1	1	1	1	1	2	3	2	4	4	2	4	4	3	2	3	3	3	2	3	3	3	3	3	3	2	3	3
1	2	1	1	1	0	0	1	0	0	0	1	0	0	4	2	3	3	4	5	5	4	4	4	4	5	5	5	4	5	4	5	5	5	5	5	5	5	5	5	5	5	5	5	4	3	4	5	5	5
1	3	1	1	1	0	0	0	0	0	1	0	0	0	2	2	5	5	4	4	4	5	5	4	5	4	4	4	4	5	4	3	4	4	4	4	4	5	5	5	5	5	4	5	4	5	4	4	4	4
2	3	1	1	1	0	0	1	0	0	0	0	0	0	2	2	5	5	3	4	4	5	5	5	5	4	3	4	4	4	4	4	2	2	2	4	4	5	4	3	4	4	5	4	4	4	4	3	4	5
2	3	1	1	1	0	0	0	0	1	0	0	0	0	3	4	4	3	2	4	4	3	4	4	4	2	3	2	4	4	5	3	5	3	5	4	4	4	4	4	4	4	4	4	4	4	4	5	5	4
1	3	1	1	1	0	0	0	0	1	1	0	0	0	3	3	5	5	5	2	2	5	5	5	5	5	4	3	4	5	4	3	4	3	3	4	4	4	4	4	4	4	4	4	4	4	4	4	3	4
2	3	1	1	1	0	0	0	0	0	1	1	0	0	2	3	5	5	4	5	5	4	3	3	4	4	4	4	4	4	4	3	4	3	3	4	4	4	4	4	4	4	4	4	4	4	4	5	2	4
1	3	1	1	1	0	0	0	0	1	0	0	0	0	1	3	4	5	5	5	5	5	5	4	4	4	4	4	4	4	4	4	4	4	4	4	4	4	4	4	4	4	4	4	4	4	4	4	4	3
1	3	1	1	1	0	0	0	0	0	0	0	0	0	2	2	5	4	5	5	5	4	4	4	4	4	4	3	4	4	4	2	4	2	2	4	4	4	4	4	4	4	4	4	4	4	4	4	4	4
1	3	1	1	1	0	0	0	1	0	0	0	0	0	3	3	4	5	5	3	3	4	3	3	4	5	3	5	4	3	3	2	5	4	2	4	4	4	4	4	4	4	2	4	4	4	4	4	4	4
1	3	1	1	1	0	0	0	0	0	1	0	0	0	2	2	3	3	3	4	5	3	3	4	4	4	4	5	5	4	5	3	5	3	5	3	5	5	4	3	5	5	4	4	4	4	4	4	4	5
1	3	1	1	1	0	0	0	0	0	0	0	0	0	2	1	4	3	3	5	5	3	4	4	4	5	5	3	3	5	4	4	4	4	3	3	4	4	4	3	4	4	4	4	4	4	5	5	5	3
1	3	1	1	1	0	0	0	1	0	0	0	0	0	4	2	5	5	4	5	5	3	4	2	4	4	3	2	5	3	3	1	1	1	2	3	3	3	3	3	3	3	3	3	3	3	3	4	3	5
2	4	1	1	1	0	0	0	0	1	0	0	0	1	2	2	5	5	5	4	4	5	5	5	5	5	5	5	5	5	5	3	5	4	4	5	5	5	5	5	5	5	5	5	5	5	5	3	1	5
1	4	1	1	1	0	0	0	0	1	0	0	0	0	2	3	5	5	4	4	4	5	5	5	5	5	5	5	5	5	5	5	5	5	5	5	5	5	5	5	5	5	5	5	5	5	5	5	5	3
1	4	1	1	1	0	0	0	0	0	0	0	0	1	1	3	5	5	5	5	2	5	4	4	5	5	5	5	3	5	4	5	3	5	5	4	5	4	5	1	1	2	3	5	5	5	5	5	4	5
2	4	1	1	1	0	0	0	0	0	1	1	0	0	3	2	5	5	5	4	5	5	3	4	5	4	5	4	2	4	5	4	4	4	3	4	4	3	4	4	4	4	4	5	5	5	5	4	4	3
1	4	1	1	1	0	0	0	0	0	1	0	0	0	1	1	5	4	4	5	4	3	3	4	4	3	3	3	5	4	4	3	3	2	2	4	3	3	3	5	5	5	5	5	5	5	5	4	4	3
1	4	1	1	1	0	0	0	1	0	1	1	0	0	3	2	4	3	5	4	3	5	3	3	5	5	5	5	4	4	4	4	5	4	4	3	5	3	5	3	5	5	5	3	5	3	5	5	4	5
1	5	1	1	1	0	0	0	0	1	1	0	0	0	1	1	4	5	3	5	5	3	5	5	5	5	5	5	5	5	5	5	5	5	5	5	5	5	5	5	5	5	5	5	5	5	5	5	5	5
2	5	1	1	1	0	0	0	1	1	0	0	0	0	1	2	3	3	4	4	4	4	4	5	5	5	5	3	4	4	5	5	5	5	5	4	4	5	4	5	5	4	5	4	5	4	4	5	5	3
2	5	1	1	1	0	0	0	1	1	0	0	0	0	1	2	4	4	4	4	4	4	4	4	4	4	4	4	4	4	3	4	4	4	3	4	4	4	4	5	4	5	4	5	4	5	4	4	4	5
1	5	1	1	1	0	0	0	1	1	0	0	0	0	2	2	4	3	4	2	3	2	1	3	3	3	4	3	3	3	4	4	5	4	4	4	2	3	3	5	5	5	5	3	3	2	1	4	3	2
[truncated: 12 more columns]
